# Supplementary material for: Comprehensive analysis of Alfin-like transcription factors associated with drought and salt stresses in wheat (Triticum aestivum L.)
Source: BMC Genomics. 2024 Jul 17;25:701. doi: 10.1186/s12864-024-10557-y (PMC11256656; doi:10.1186/s12864-024-10557-y)
Supplement: Supplementary file 6 — Supplementary Material 6 [file 12864_2024_10557_MOESM6_ESM.xlsx]

## Sheet: Table S1
Table S1. The characteristics of Alfin-like genes in wheat.
Gene name	Gene ID	Genomic Position	Protein Length (aa)	Molecular Weight (kDa)	Isoelectric Point (pI)	GRAVY	Subcellular localization	Group
TaAL1-A	TraesCS1A02G110200	1A:109573740-109578560	257	28.81	5.7	-0.759	Nucleus	B
TaAL2-A	TraesCS1A02G262200	1A:456924749-456931844	219	24.97	5.45	-0.811	Nucleus	C
TaAL1-B	TraesCS1B02G129400	1B:159631936-159638274	257	28.78	5.7	-0.749	Nucleus	B
TaAL2-B	TraesCS1B02G272800	1B:478708742-478716147	263	29.6	5.3	-0.77	Nucleus	C
TaAL1-D	TraesCS1D02G111700	1D:107172112-107176808	257	28.78	5.7	-0.749	Nucleus	B
TaAL2-D	TraesCS1D02G262200	1D:356135856-356142481	262	29.55	5.3	-0.771	Nucleus	C
TaAL3-A	TraesCS2A02G172100	2A:128251392-128256773	273	30.19	5.45	-0.864	Nucleus	C
TaAL4-A	TraesCS2A02G312700	2A:537400814-537404409	283	31.39	5.2	-0.5	Nucleus	C
TaAL3-B	TraesCS2B02G198500	2B:176167693-176172815	273	30.16	5.45	-0.862	Nucleus	C
TaAL4-B	TraesCS2B02G329700	2B:474403390-474406862	283	31.42	5.21	-0.489	Nucleus	C
TaAL3-D	TraesCS2D02G179400	2D:123213068-123218221	273	30.16	5.45	-0.862	Nucleus	C
TaAL4-D	TraesCS2D02G311200	2D:400051014-400054509	283	31.47	5.22	-0.5	Nucleus	C
TaAL5-A	TraesCS3A02G403600	3A:648854391-648859372	263	29.52	5.16	-0.749	Nucleus	C
TaAL5-B	TraesCS3B02G437100	3B:676206548-676211484	263	29.52	5.16	-0.749	Nucleus	C
TaAL5-D	TraesCS3D02G398800	3D:513882905-513887908	263	29.51	5.17	-0.759	Nucleus	C
TaAL6-A	TraesCS4A02G227900	4A:536202316-536211275	254	28.59	5.93	-0.826	Nucleus	C
TaAL7-A	TraesCS4A02G397400	4A:672633073-672636744	219	24.95	4.95	-0.537	Nucleus	B
TaAL8-A	TraesCS4A02G397500	4A:672793409-672794633	219	24.95	5.3	-0.599	Nucleus	B
TaAL6-B	TraesCS4B02G088200	4B:89285872-89294859	254	28.56	5.93	-0.816	Nucleus	C
TaAL6-D	TraesCS4D02G085300	4D:60119850-60129277	254	28.59	5.93	-0.826	Nucleus	C
TaAL9-B	TraesCS5B02G486600	5B:657883797-657887816	251	28.4	6.31	-0.716	Nucleus	B
TaAL9-D	TraesCS5D02G486400	5D:521521412-521525767	251	28.46	6.11	-0.739	Nucleus	B
TaAL10-A	TraesCS7A02G097400	7A:60078726-60081323	219	25.11	4.55	-0.584	Nucleus	B
TaAL11-D	TraesCS7D02G093600	7D:56052942-56056820	292	32.98	5.72	-0.645	Nucleus	B
TaAL10-D	TraesCS7D02G093700	7D:56068608-56072527	304	34.6	4.98	-0.695	Nucleus	B
TaAL11-Un	TraesCSU02G246200	Un:372314125-372315291	219	24.95	4.95	-0.537	Nucleus	B
TaAL10-Un	TraesCSU02G252500	Un:387937057-387938459	219	24.97	4.95	-0.553	Nucleus	B

## Sheet: Table S2
Table S2. Paralogous TaAL gene pairs in wheat.
Paralogous gene pairs						Ka	Ks	Ka/Ks	Types of selection
Gene name	Chromosome	Duplication type	Gene name	Chromosome	Duplication type
TaAL1-A	1A:109573740-109578560	Block duplicate	TaAL1-B	1B:159631936-159638274	Block duplicate	0.00169635	0.0397444	0.0426816	purifying selection
TaAL1-A	1A:109573740-109578560	Block duplicate	TaAL1-D	1D:107172112-107176808	Block duplicate	0.00169635	0.00555044	0.305625	purifying selection
TaAL1-B	1B:159631936-159638274	Block duplicate	TaAL1-D	1D:107172112-107176808	Block duplicate	0	0.0455981	0	purifying selection
TaAL2-A	1A:456924749-456931844	Block duplicate	TaAL2-B	1B:478708742-478716147	Block duplicate	0.0156027	0.0756785	0.206171	purifying selection
TaAL2-A	1A:456924749-456931844	Block duplicate	TaAL2-D	1D:356135856-356142481	Block duplicate	0.0156129	0.0675879	0.231001	purifying selection
TaAL2-B	1B:478708742-478716147	Block duplicate	TaAL2-D	1D:356135856-356142481	Block duplicate	0	0.035721	0	purifying selection
TaAL2-A	1A:456924749-456931844	Block duplicate	TaAL5-A	3A:648854391-648859372	Block duplicate	0.10543	1.01166	0.104215	purifying selection
TaAL2-B	1B:478708742-478716147	Block duplicate	TaAL5-B	3B:676206548-676211484	Block duplicate	0.0920582	0.775392	0.118725	purifying selection
TaAL2-D	1D:356135856-356142481	Block duplicate	TaAL5-D	3D:513882905-513887908	Block duplicate	0.0880785	0.791791	0.11124	purifying selection
TaAL3-A	2A:128251392-128256773	Block duplicate	TaAL3-B	2B:176167693-176172815	Block duplicate	0.00156209	0.0767631	0.0203495	purifying selection
TaAL3-A	2A:128251392-128256773	Block duplicate	TaAL3-D	2D:123213068-123218221	Block duplicate	0.00156209	0.0644298	0.0242449	purifying selection
TaAL3-B	2B:176167693-176172815	Block duplicate	TaAL3-D	2D:123213068-123218221	Block duplicate	0	0.0462129	0	purifying selection
TaAL4-A	2A:537400814-537404409	Block duplicate	TaAL4-B	2B:474403390-474406862	Block duplicate	0.0216677	0.0321765	0.673402	purifying selection
TaAL4-A	2A:537400814-537404409	Block duplicate	TaAL4-D	2D:400051014-400054509	Block duplicate	0.0278922	0.0429648	0.649187	purifying selection
TaAL4-B	2B:474403390-474406862	Block duplicate	TaAL4-D	2D:400051014-400054509	Block duplicate	0.0138625	0.0376254	0.368435	purifying selection
TaAL5-A	3A:648854391-648859372	Block duplicate	TaAL5-B	3B:676206548-676211484	Block duplicate	0.00324456	0.0735658	0.0441042	purifying selection
TaAL5-A	3A:648854391-648859372	Block duplicate	TaAL5-D	3D:513882905-513887908	Block duplicate	0.003245	0.060762	0.0534052	purifying selection
TaAL5-B	3B:676206548-676211484	Block duplicate	TaAL5-D	3D:513882905-513887908	Block duplicate	0.00324456	0.0482336	0.0672677	purifying selection
TaAL6-A	4A:536202316-536211275	Block duplicate	TaAL6-B	4B:89285872-89294859	Block duplicate	0.00167224	0.0312545	0.053504	purifying selection
TaAL6-A	4A:536202316-536211275	Block duplicate	TaAL6-D	4D:60119850-60129277	Block duplicate	0	0.0248986	0	purifying selection
TaAL6-B	4B:89285872-89294859	Block duplicate	TaAL6-D	4D:60119850-60129277	Block duplicate	0.00167224	0.0312545	0.053504	purifying selection
TaAL7-A	4A:672633073-672636744	Tandem duplicate and Block duplicate	TaAL10-A	7A:60078726-60081323	Block duplicate	0.0448122	0.0692133	0.647451	purifying selection
TaAL7-A	4A:672633073-672636744	Tandem duplicate and Block duplicate	TaAL11-Un	Un:372314125-372315291	Block duplicate	0	0.00662622	0	purifying selection
TaAL7-A	4A:672633073-672636744	Tandem duplicate and Block duplicate	TaAL10-D	7D:56068608-56072527	Tandem duplicate and Block duplicate	0.0322251	0.0411767	0.782605	purifying selection
TaAL8-A	4A:672793409-672794633	Tandem duplicate and Block duplicate	TaAL10-A	7A:60078726-60081323	Block duplicate	0.0596818	0.0618908	0.964309	purifying selection
TaAL8-A	4A:672793409-672794633	Tandem duplicate and Block duplicate	TaAL11-Un	Un:372314125-372315291	Block duplicate	0.0139864	0	Infinity	positive selection
TaAL8-A	4A:672793409-672794633	Tandem duplicate and Block duplicate	TaAL10-D	7D:56068608-56072527	Tandem duplicate and Block duplicate	0.0467948	0.0340968	1.37241	positive selection
TaAL9-B	5B:657883797-657887816	Block duplicate	TaAL9-D	5D:521521412-521525767	Block duplicate	0.00861831	0.0550706	0.156496	purifying selection
TaAL10-A	7A:60078726-60081323	Block duplicate	TaAL10-D	7D:56068608-56072527	Tandem duplicate and Block duplicate	0.036334	0.0412475	0.880879	purifying selection
TaAL10-A	7A:60078726-60081323	Block duplicate	TaAL10-Un	Un:387937057-387938459	Block duplicate	0.0469222	0.0691734	0.678327	purifying selection
TaAL11-D	7D:56052942-56056820	Tandem duplicate and Block duplicate	TaAL10-D	7D:56068608-56072527	Tandem duplicate and Block duplicate	0.0090533	0	Infinity	positive selection
TaAL11-D	7D:56052942-56056820	Tandem duplicate and Block duplicate	TaAL10-A	7A:60078726-60081323	Block duplicate	0.0384505	0.0410827	0.935929	purifying selection
TaAL11-D	7D:56052942-56056820	Tandem duplicate and Block duplicate	TaAL11-Un	Un:372314125-372315291	Block duplicate	0.0343321	0.0340002	1.00976	positive selection
TaAL10-D	7D:56068608-56072527	Tandem duplicate and Block duplicate	TaAL11-Un	Un:372314125-372315291	Block duplicate	0.0322305	0.0341356	0.944192	purifying selection
TaAL11-Un	Un:372314125-372315291	Block duplicate	TaAL10-Un	Un:387937057-387938459	Block duplicate	0.00198151	0.00662256	0.299206	purifying selection

## Sheet: Table S3
Table S3. The log2 (FPKM) values of TaAL genes under drought and salt stresses.
	Drought stress			Salt stress
	DS_0h	DS_2h	DS_7h	Na_6h	Na_12h	Na_24h	Na_48h
TaAL1-A	-1.14348	0.710811	0.432668	-1.3963	-0.0243852	0.567886	0.852797
TaAL2-A	-0.473584	-0.675233	1.14882	0.863197	0.863197	-0.764287	-0.962107
TaAL1-B	-1.11898	0.806291	0.31269	-1.12086	1.31101	-0.153665	-0.0364845
TaAL2-B	-0.539	-0.614869	1.15387	0.705502	0.762677	-0.0849311	-1.38325
TaAL1-D	-0.153875	-0.914144	1.06802	-1.13896	0.26694	1.22699	-0.354977
TaAL2-D	-0.284251	-0.827102	1.11135	1.32126	0.171392	-0.510849	-0.981801
TaAL3-A	0.39021	0.746066	-1.13628	-0.636149	0.50358	1.14632	-1.01375
TaAL4-A	0	0	0	-0.614341	-0.614341	-0.24889	1.47757
TaAL3-B	0.911384	0.158339	-1.06972	-0.988748	0.79401	0.925911	-0.731174
TaAL4-B	1.15411	-0.545085	-0.609026	0.685918	0.897347	-0.30639	-1.27688
TaAL3-D	0.637121	0.51544	-1.15256	-0.82961	0.248057	1.31085	-0.7293
TaAL4-D	1.1547	-0.57735	-0.57735	0	0	0	0
TaAL5-A	-0.514683	-0.637826	1.15251	0.773836	0.602109	0.0509545	-1.4269
TaAL5-B	1.11103	-0.283105	-0.827926	1.10122	0.158329	0.0662895	-1.32584
TaAL5-D	0.826333	-1.11165	0.285318	0.626574	0.676883	0.154415	-1.45787
TaAL6-A	0.711904	0.431381	-1.14329	-0.644768	-0.950058	0.344683	1.25014
TaAL7-A	0	0	0	-0.900285	-0.786058	0.56956	1.11678
TaAL8-A	0	0	0	-0.818254	-0.907201	0.765648	0.959807
TaAL6-B	-1.09924	0.24344	0.855804	-0.522091	1.49925	-0.522091	-0.455068
TaAL6-D	-1.15196	0.644866	0.507092	0.499515	0.763103	0.196657	-1.45928
TaAL9-B	-0.862315	1.09622	-0.233907	0	0	0	0
TaAL9-D	-0.563055	1.15458	-0.591528	0	0	0	0
TaAL10-A	0	0	0	0	0	0	0
TaAL11-D	0	0	0	0	0	0	0
TaAL10-D	0	0	0	0	0	0	0
TaAL11-Un	0	0	0	0	0	0	0
TaAL10-Un	0	0	0	0	0	0	0

## Sheet: Table S4
Table S4. The interacting protein of TaALs.
Node1	Node2	Description	Oryza sativa homologous	Arabidopsis thaliana homologous
TaAL10-A	TraesCS5A02G042700	Histone-lysine N-methyltransferase ATXR7 [UniProtKB/Swiss-Prot:F4K1J4]	Os12g0613200	NA
TaAL10-A	TraesCS5B02G046300	Histone-lysine N-methyltransferase ATXR7 [UniProtKB/Swiss-Prot:F4K1J4]	Os12g0613200	NA
TaAL10-A	TraesCS5D02G051200	Histone-lysine N-methyltransferase ATXR7 [UniProtKB/Swiss-Prot:F4K1J4]	Os12g0613200	NA
TaAL10-A	TraesCS7D02G318100	Histone-lysine N-methyltransferase ATXR7 [UniProtKB/Swiss-Prot:F4K1J4]	NA	NA
TaAL10-A	TraesCS4A02G203900	Multiple organellar RNA editing factor 1, mitochondrial [UniProtKB/Swiss-Prot:O49429]	Os11g0216400	NA
TaAL10-A	TraesCS4B02G107700	Multiple organellar RNA editing factor 1, mitochondrial [UniProtKB/Swiss-Prot:O49429]	Os11g0216400	NA
TaAL10-A	TraesCS4D02G104800	Multiple organellar RNA editing factor 1, mitochondrial [UniProtKB/Swiss-Prot:O49429]	Os11g0216400	NA
TaAL10-A	TraesCS4A02G050200	Protein RBL [UniProtKB/Swiss-Prot:Q5E915]	Os03g0207900	AT3G21060
TaAL10-A	TraesCS4B02G254400	Protein RBL [UniProtKB/Swiss-Prot:Q5E915]	Os03g0207900	AT3G21060
TaAL10-A	TraesCS4D02G254200	Protein RBL [UniProtKB/Swiss-Prot:Q5E915]	Os03g0207900	AT3G21060
TaAL10-A	TraesCS5A02G132800	Protein TRAUCO [UniProtKB/Swiss-Prot:Q9C8J7]	Os11g0146500	NA
TaAL10-A	TraesCS5B02G128800	Protein TRAUCO [UniProtKB/Swiss-Prot:Q9C8J7]	Os12g0143200	NA
TaAL10-A	TraesCS5B02G132100	Protein TRAUCO [UniProtKB/Swiss-Prot:Q9C8J7]	Os12g0143200	NA
TaAL10-A	TraesCS5D02G141000	Protein TRAUCO [UniProtKB/Swiss-Prot:Q9C8J7]	Os12g0143200	NA
TaAL10-A	TraesCS1A02G166000	Ubiquitin-40S ribosomal protein S27a [UniProtKB/Swiss-Prot:P0CG86]	Os06g0681400	AT3G09790
TaAL10-A	TraesCS1D02G109800	Ubiquitin-40S ribosomal protein S27a [UniProtKB/Swiss-Prot:P0CG86]	Os05g0160200	AT5G37640
TaAL10-A	TraesCS1A02G397400	Ubiquitin-40S ribosomal protein S27a-1 [UniProtKB/Swiss-Prot:Q9ARZ9]	Os04g0628100	AT1G55060
TaAL10-D	TraesCS5A02G042700	Histone-lysine N-methyltransferase ATXR7 [UniProtKB/Swiss-Prot:F4K1J4]	Os12g0613200	NA
TaAL10-D	TraesCS5B02G046300	Histone-lysine N-methyltransferase ATXR7 [UniProtKB/Swiss-Prot:F4K1J4]	Os12g0613200	NA
TaAL10-D	TraesCS5D02G051200	Histone-lysine N-methyltransferase ATXR7 [UniProtKB/Swiss-Prot:F4K1J4]	Os12g0613200	NA
TaAL10-D	TraesCS7D02G318100	Histone-lysine N-methyltransferase ATXR7 [UniProtKB/Swiss-Prot:F4K1J4]	NA	NA
TaAL10-D	TraesCS4A02G203900	Multiple organellar RNA editing factor 1, mitochondrial [UniProtKB/Swiss-Prot:O49429]	Os11g0216400	NA
TaAL10-D	TraesCS4B02G107700	Multiple organellar RNA editing factor 1, mitochondrial [UniProtKB/Swiss-Prot:O49429]	Os11g0216400	NA
TaAL10-D	TraesCS4D02G104800	Multiple organellar RNA editing factor 1, mitochondrial [UniProtKB/Swiss-Prot:O49429]	Os11g0216400	NA
TaAL10-D	TraesCS4A02G050200	Protein RBL [UniProtKB/Swiss-Prot:Q5E915]	Os03g0207900	AT3G21060
TaAL10-D	TraesCS4B02G254400	Protein RBL [UniProtKB/Swiss-Prot:Q5E915]	Os03g0207900	AT3G21060
TaAL10-D	TraesCS4D02G254200	Protein RBL [UniProtKB/Swiss-Prot:Q5E915]	Os03g0207900	AT3G21060
TaAL10-D	TraesCS5A02G132800	Protein TRAUCO [UniProtKB/Swiss-Prot:Q9C8J7]	Os11g0146500	NA
TaAL10-D	TraesCS5B02G128800	Protein TRAUCO [UniProtKB/Swiss-Prot:Q9C8J7]	Os12g0143200	NA
TaAL10-D	TraesCS5B02G132100	Protein TRAUCO [UniProtKB/Swiss-Prot:Q9C8J7]	Os12g0143200	NA
TaAL10-D	TraesCS5D02G141000	Protein TRAUCO [UniProtKB/Swiss-Prot:Q9C8J7]	Os12g0143200	NA
TaAL10-D	TraesCS1A02G166000	Ubiquitin-40S ribosomal protein S27a [UniProtKB/Swiss-Prot:P0CG86]	Os06g0681400	AT3G09790
TaAL10-D	TraesCS1D02G109800	Ubiquitin-40S ribosomal protein S27a [UniProtKB/Swiss-Prot:P0CG86]	Os05g0160200	AT5G37640
TaAL10-D	TraesCS1A02G397400	Ubiquitin-40S ribosomal protein S27a-1 [UniProtKB/Swiss-Prot:Q9ARZ9]	Os04g0628100	AT1G55060
TaAL10-Un	TraesCS5A02G042700	Histone-lysine N-methyltransferase ATXR7 [UniProtKB/Swiss-Prot:F4K1J4]	Os12g0613200	NA
TaAL10-Un	TraesCS5B02G046300	Histone-lysine N-methyltransferase ATXR7 [UniProtKB/Swiss-Prot:F4K1J4]	Os12g0613200	NA
TaAL10-Un	TraesCS5D02G051200	Histone-lysine N-methyltransferase ATXR7 [UniProtKB/Swiss-Prot:F4K1J4]	Os12g0613200	NA
TaAL10-Un	TraesCS7D02G318100	Histone-lysine N-methyltransferase ATXR7 [UniProtKB/Swiss-Prot:F4K1J4]	NA	NA
TaAL10-Un	TraesCS4A02G203900	Multiple organellar RNA editing factor 1, mitochondrial [UniProtKB/Swiss-Prot:O49429]	Os11g0216400	NA
TaAL10-Un	TraesCS4B02G107700	Multiple organellar RNA editing factor 1, mitochondrial [UniProtKB/Swiss-Prot:O49429]	Os11g0216400	NA
TaAL10-Un	TraesCS4D02G104800	Multiple organellar RNA editing factor 1, mitochondrial [UniProtKB/Swiss-Prot:O49429]	Os11g0216400	NA
TaAL10-Un	TraesCS4A02G050200	Protein RBL [UniProtKB/Swiss-Prot:Q5E915]	Os03g0207900	AT3G21060
TaAL10-Un	TraesCS4B02G254400	Protein RBL [UniProtKB/Swiss-Prot:Q5E915]	Os03g0207900	AT3G21060
TaAL10-Un	TraesCS4D02G254200	Protein RBL [UniProtKB/Swiss-Prot:Q5E915]	Os03g0207900	AT3G21060
TaAL10-Un	TraesCS5A02G132800	Protein TRAUCO [UniProtKB/Swiss-Prot:Q9C8J7]	Os11g0146500	NA
TaAL10-Un	TraesCS5B02G128800	Protein TRAUCO [UniProtKB/Swiss-Prot:Q9C8J7]	Os12g0143200	NA
TaAL10-Un	TraesCS5B02G132100	Protein TRAUCO [UniProtKB/Swiss-Prot:Q9C8J7]	Os12g0143200	NA
TaAL10-Un	TraesCS5D02G141000	Protein TRAUCO [UniProtKB/Swiss-Prot:Q9C8J7]	Os12g0143200	NA
TaAL10-Un	TraesCS1A02G166000	Ubiquitin-40S ribosomal protein S27a [UniProtKB/Swiss-Prot:P0CG86]	Os06g0681400	AT3G09790
TaAL10-Un	TraesCS1D02G109800	Ubiquitin-40S ribosomal protein S27a [UniProtKB/Swiss-Prot:P0CG86]	Os05g0160200	AT5G37640
TaAL10-Un	TraesCS1A02G397400	Ubiquitin-40S ribosomal protein S27a-1 [UniProtKB/Swiss-Prot:Q9ARZ9]	Os04g0628100	AT1G55060
TaAL11-D	TraesCS5A02G042700	Histone-lysine N-methyltransferase ATXR7 [UniProtKB/Swiss-Prot:F4K1J4]	Os12g0613200	NA
TaAL11-D	TraesCS5B02G046300	Histone-lysine N-methyltransferase ATXR7 [UniProtKB/Swiss-Prot:F4K1J4]	Os12g0613200	NA
TaAL11-D	TraesCS5D02G051200	Histone-lysine N-methyltransferase ATXR7 [UniProtKB/Swiss-Prot:F4K1J4]	Os12g0613200	NA
TaAL11-D	TraesCS7D02G318100	Histone-lysine N-methyltransferase ATXR7 [UniProtKB/Swiss-Prot:F4K1J4]	NA	NA
TaAL11-D	TraesCS4A02G203900	Multiple organellar RNA editing factor 1, mitochondrial [UniProtKB/Swiss-Prot:O49429]	Os11g0216400	NA
TaAL11-D	TraesCS4B02G107700	Multiple organellar RNA editing factor 1, mitochondrial [UniProtKB/Swiss-Prot:O49429]	Os11g0216400	NA
TaAL11-D	TraesCS4D02G104800	Multiple organellar RNA editing factor 1, mitochondrial [UniProtKB/Swiss-Prot:O49429]	Os11g0216400	NA
TaAL11-D	TraesCS4A02G050200	Protein RBL [UniProtKB/Swiss-Prot:Q5E915]	Os03g0207900	AT3G21060
TaAL11-D	TraesCS4B02G254400	Protein RBL [UniProtKB/Swiss-Prot:Q5E915]	Os03g0207900	AT3G21060
TaAL11-D	TraesCS4D02G254200	Protein RBL [UniProtKB/Swiss-Prot:Q5E915]	Os03g0207900	AT3G21060
TaAL11-D	TraesCS5A02G132800	Protein TRAUCO [UniProtKB/Swiss-Prot:Q9C8J7]	Os11g0146500	NA
TaAL11-D	TraesCS5B02G128800	Protein TRAUCO [UniProtKB/Swiss-Prot:Q9C8J7]	Os12g0143200	NA
TaAL11-D	TraesCS5B02G132100	Protein TRAUCO [UniProtKB/Swiss-Prot:Q9C8J7]	Os12g0143200	NA
TaAL11-D	TraesCS5D02G141000	Protein TRAUCO [UniProtKB/Swiss-Prot:Q9C8J7]	Os12g0143200	NA
TaAL11-D	TraesCS1A02G166000	Ubiquitin-40S ribosomal protein S27a [UniProtKB/Swiss-Prot:P0CG86]	Os06g0681400	AT3G09790
TaAL11-D	TraesCS1D02G109800	Ubiquitin-40S ribosomal protein S27a [UniProtKB/Swiss-Prot:P0CG86]	Os05g0160200	AT5G37640
TaAL11-D	TraesCS1A02G397400	Ubiquitin-40S ribosomal protein S27a-1 [UniProtKB/Swiss-Prot:Q9ARZ9]	Os04g0628100	AT1G55060
TaAL11-Un	TraesCS5A02G042700	Histone-lysine N-methyltransferase ATXR7 [UniProtKB/Swiss-Prot:F4K1J4]	Os12g0613200	NA
TaAL11-Un	TraesCS5B02G046300	Histone-lysine N-methyltransferase ATXR7 [UniProtKB/Swiss-Prot:F4K1J4]	Os12g0613200	NA
TaAL11-Un	TraesCS5D02G051200	Histone-lysine N-methyltransferase ATXR7 [UniProtKB/Swiss-Prot:F4K1J4]	Os12g0613200	NA
TaAL11-Un	TraesCS7D02G318100	Histone-lysine N-methyltransferase ATXR7 [UniProtKB/Swiss-Prot:F4K1J4]	NA	NA
TaAL11-Un	TraesCS4A02G203900	Multiple organellar RNA editing factor 1, mitochondrial [UniProtKB/Swiss-Prot:O49429]	Os11g0216400	NA
TaAL11-Un	TraesCS4B02G107700	Multiple organellar RNA editing factor 1, mitochondrial [UniProtKB/Swiss-Prot:O49429]	Os11g0216400	NA
TaAL11-Un	TraesCS4D02G104800	Multiple organellar RNA editing factor 1, mitochondrial [UniProtKB/Swiss-Prot:O49429]	Os11g0216400	NA
TaAL11-Un	TraesCS4A02G050200	Protein RBL [UniProtKB/Swiss-Prot:Q5E915]	Os03g0207900	AT3G21060
TaAL11-Un	TraesCS4B02G254400	Protein RBL [UniProtKB/Swiss-Prot:Q5E915]	Os03g0207900	AT3G21060
TaAL11-Un	TraesCS4D02G254200	Protein RBL [UniProtKB/Swiss-Prot:Q5E915]	Os03g0207900	AT3G21060
TaAL11-Un	TraesCS5A02G132800	Protein TRAUCO [UniProtKB/Swiss-Prot:Q9C8J7]	Os11g0146500	NA
TaAL11-Un	TraesCS5B02G128800	Protein TRAUCO [UniProtKB/Swiss-Prot:Q9C8J7]	Os12g0143200	NA
TaAL11-Un	TraesCS5B02G132100	Protein TRAUCO [UniProtKB/Swiss-Prot:Q9C8J7]	Os12g0143200	NA
TaAL11-Un	TraesCS5D02G141000	Protein TRAUCO [UniProtKB/Swiss-Prot:Q9C8J7]	Os12g0143200	NA
TaAL11-Un	TraesCS1A02G166000	Ubiquitin-40S ribosomal protein S27a [UniProtKB/Swiss-Prot:P0CG86]	Os06g0681400	AT3G09790
TaAL11-Un	TraesCS1D02G109800	Ubiquitin-40S ribosomal protein S27a [UniProtKB/Swiss-Prot:P0CG86]	Os05g0160200	AT5G37640
TaAL11-Un	TraesCS1A02G397400	Ubiquitin-40S ribosomal protein S27a-1 [UniProtKB/Swiss-Prot:Q9ARZ9]	Os04g0628100	AT1G55060
TaAL1-A	TraesCS5A02G042700	Histone-lysine N-methyltransferase ATXR7 [UniProtKB/Swiss-Prot:F4K1J4]	Os12g0613200	NA
TaAL1-A	TraesCS5B02G046300	Histone-lysine N-methyltransferase ATXR7 [UniProtKB/Swiss-Prot:F4K1J4]	Os12g0613200	NA
TaAL1-A	TraesCS5D02G051200	Histone-lysine N-methyltransferase ATXR7 [UniProtKB/Swiss-Prot:F4K1J4]	Os12g0613200	NA
TaAL1-A	TraesCS7D02G318100	Histone-lysine N-methyltransferase ATXR7 [UniProtKB/Swiss-Prot:F4K1J4]	NA	NA
TaAL1-A	TraesCS4A02G203900	Multiple organellar RNA editing factor 1, mitochondrial [UniProtKB/Swiss-Prot:O49429]	Os11g0216400	NA
TaAL1-A	TraesCS4B02G107700	Multiple organellar RNA editing factor 1, mitochondrial [UniProtKB/Swiss-Prot:O49429]	Os11g0216400	NA
TaAL1-A	TraesCS4D02G104800	Multiple organellar RNA editing factor 1, mitochondrial [UniProtKB/Swiss-Prot:O49429]	Os11g0216400	NA
TaAL1-A	TraesCS4A02G050200	Protein RBL [UniProtKB/Swiss-Prot:Q5E915]	Os03g0207900	AT3G21060
TaAL1-A	TraesCS4B02G254400	Protein RBL [UniProtKB/Swiss-Prot:Q5E915]	Os03g0207900	AT3G21060
TaAL1-A	TraesCS4D02G254200	Protein RBL [UniProtKB/Swiss-Prot:Q5E915]	Os03g0207900	AT3G21060
TaAL1-A	TraesCS5A02G132800	Protein TRAUCO [UniProtKB/Swiss-Prot:Q9C8J7]	Os11g0146500	NA
TaAL1-A	TraesCS5B02G128800	Protein TRAUCO [UniProtKB/Swiss-Prot:Q9C8J7]	Os12g0143200	NA
TaAL1-A	TraesCS5B02G132100	Protein TRAUCO [UniProtKB/Swiss-Prot:Q9C8J7]	Os12g0143200	NA
TaAL1-A	TraesCS5D02G141000	Protein TRAUCO [UniProtKB/Swiss-Prot:Q9C8J7]	Os12g0143200	NA
TaAL1-A	TraesCS1A02G166000	Ubiquitin-40S ribosomal protein S27a [UniProtKB/Swiss-Prot:P0CG86]	Os06g0681400	AT3G09790
TaAL1-A	TraesCS1D02G109800	Ubiquitin-40S ribosomal protein S27a [UniProtKB/Swiss-Prot:P0CG86]	Os05g0160200	AT5G37640
TaAL1-A	TraesCS1A02G397400	Ubiquitin-40S ribosomal protein S27a-1 [UniProtKB/Swiss-Prot:Q9ARZ9]	Os04g0628100	AT1G55060
TaAL1-D	TraesCS5A02G042700	Histone-lysine N-methyltransferase ATXR7 [UniProtKB/Swiss-Prot:F4K1J4]	Os12g0613200	NA
TaAL1-D	TraesCS5B02G046300	Histone-lysine N-methyltransferase ATXR7 [UniProtKB/Swiss-Prot:F4K1J4]	Os12g0613200	NA
TaAL1-D	TraesCS5D02G051200	Histone-lysine N-methyltransferase ATXR7 [UniProtKB/Swiss-Prot:F4K1J4]	Os12g0613200	NA
TaAL1-D	TraesCS7D02G318100	Histone-lysine N-methyltransferase ATXR7 [UniProtKB/Swiss-Prot:F4K1J4]	NA	NA
TaAL1-D	TraesCS4A02G203900	Multiple organellar RNA editing factor 1, mitochondrial [UniProtKB/Swiss-Prot:O49429]	Os11g0216400	NA
TaAL1-D	TraesCS4B02G107700	Multiple organellar RNA editing factor 1, mitochondrial [UniProtKB/Swiss-Prot:O49429]	Os11g0216400	NA
TaAL1-D	TraesCS4D02G104800	Multiple organellar RNA editing factor 1, mitochondrial [UniProtKB/Swiss-Prot:O49429]	Os11g0216400	NA
TaAL1-D	TraesCS4A02G050200	Protein RBL [UniProtKB/Swiss-Prot:Q5E915]	Os03g0207900	AT3G21060
TaAL1-D	TraesCS4B02G254400	Protein RBL [UniProtKB/Swiss-Prot:Q5E915]	Os03g0207900	AT3G21060
TaAL1-D	TraesCS4D02G254200	Protein RBL [UniProtKB/Swiss-Prot:Q5E915]	Os03g0207900	AT3G21060
TaAL1-D	TraesCS5A02G132800	Protein TRAUCO [UniProtKB/Swiss-Prot:Q9C8J7]	Os11g0146500	NA
TaAL1-D	TraesCS5B02G128800	Protein TRAUCO [UniProtKB/Swiss-Prot:Q9C8J7]	Os12g0143200	NA
TaAL1-D	TraesCS5B02G132100	Protein TRAUCO [UniProtKB/Swiss-Prot:Q9C8J7]	Os12g0143200	NA
TaAL1-D	TraesCS5D02G141000	Protein TRAUCO [UniProtKB/Swiss-Prot:Q9C8J7]	Os12g0143200	NA
TaAL1-D	TraesCS1A02G166000	Ubiquitin-40S ribosomal protein S27a [UniProtKB/Swiss-Prot:P0CG86]	Os06g0681400	AT3G09790
TaAL1-D	TraesCS1D02G109800	Ubiquitin-40S ribosomal protein S27a [UniProtKB/Swiss-Prot:P0CG86]	Os05g0160200	AT5G37640
TaAL1-D	TraesCS1A02G397400	Ubiquitin-40S ribosomal protein S27a-1 [UniProtKB/Swiss-Prot:Q9ARZ9]	Os04g0628100	AT1G55060
TaAL2-A	TraesCS5A02G042700	Histone-lysine N-methyltransferase ATXR7 [UniProtKB/Swiss-Prot:F4K1J4]	Os12g0613200	NA
TaAL2-A	TraesCS5B02G046300	Histone-lysine N-methyltransferase ATXR7 [UniProtKB/Swiss-Prot:F4K1J4]	Os12g0613200	NA
TaAL2-A	TraesCS5D02G051200	Histone-lysine N-methyltransferase ATXR7 [UniProtKB/Swiss-Prot:F4K1J4]	Os12g0613200	NA
TaAL2-A	TraesCS7D02G318100	Histone-lysine N-methyltransferase ATXR7 [UniProtKB/Swiss-Prot:F4K1J4]	NA	NA
TaAL2-A	TraesCS4A02G203900	Multiple organellar RNA editing factor 1, mitochondrial [UniProtKB/Swiss-Prot:O49429]	Os11g0216400	NA
TaAL2-A	TraesCS4B02G107700	Multiple organellar RNA editing factor 1, mitochondrial [UniProtKB/Swiss-Prot:O49429]	Os11g0216400	NA
TaAL2-A	TraesCS4D02G104800	Multiple organellar RNA editing factor 1, mitochondrial [UniProtKB/Swiss-Prot:O49429]	Os11g0216400	NA
TaAL2-A	TraesCS4A02G050200	Protein RBL [UniProtKB/Swiss-Prot:Q5E915]	Os03g0207900	AT3G21060
TaAL2-A	TraesCS4B02G254400	Protein RBL [UniProtKB/Swiss-Prot:Q5E915]	Os03g0207900	AT3G21060
TaAL2-A	TraesCS4D02G254200	Protein RBL [UniProtKB/Swiss-Prot:Q5E915]	Os03g0207900	AT3G21060
TaAL2-A	TraesCS5A02G132800	Protein TRAUCO [UniProtKB/Swiss-Prot:Q9C8J7]	Os11g0146500	NA
TaAL2-A	TraesCS5B02G128800	Protein TRAUCO [UniProtKB/Swiss-Prot:Q9C8J7]	Os12g0143200	NA
TaAL2-A	TraesCS5B02G132100	Protein TRAUCO [UniProtKB/Swiss-Prot:Q9C8J7]	Os12g0143200	NA
TaAL2-A	TraesCS5D02G141000	Protein TRAUCO [UniProtKB/Swiss-Prot:Q9C8J7]	Os12g0143200	NA
TaAL2-A	TraesCS1A02G166000	Ubiquitin-40S ribosomal protein S27a [UniProtKB/Swiss-Prot:P0CG86]	Os06g0681400	AT3G09790
TaAL2-A	TraesCS1D02G109800	Ubiquitin-40S ribosomal protein S27a [UniProtKB/Swiss-Prot:P0CG86]	Os05g0160200	AT5G37640
TaAL2-A	TraesCS1A02G397400	Ubiquitin-40S ribosomal protein S27a-1 [UniProtKB/Swiss-Prot:Q9ARZ9]	Os04g0628100	AT1G55060
TaAL2-B	TraesCS5A02G042700	Histone-lysine N-methyltransferase ATXR7 [UniProtKB/Swiss-Prot:F4K1J4]	Os12g0613200	NA
TaAL2-B	TraesCS5B02G046300	Histone-lysine N-methyltransferase ATXR7 [UniProtKB/Swiss-Prot:F4K1J4]	Os12g0613200	NA
TaAL2-B	TraesCS5D02G051200	Histone-lysine N-methyltransferase ATXR7 [UniProtKB/Swiss-Prot:F4K1J4]	Os12g0613200	NA
TaAL2-B	TraesCS7D02G318100	Histone-lysine N-methyltransferase ATXR7 [UniProtKB/Swiss-Prot:F4K1J4]	NA	NA
TaAL2-B	TraesCS4A02G203900	Multiple organellar RNA editing factor 1, mitochondrial [UniProtKB/Swiss-Prot:O49429]	Os11g0216400	NA
TaAL2-B	TraesCS4B02G107700	Multiple organellar RNA editing factor 1, mitochondrial [UniProtKB/Swiss-Prot:O49429]	Os11g0216400	NA
TaAL2-B	TraesCS4D02G104800	Multiple organellar RNA editing factor 1, mitochondrial [UniProtKB/Swiss-Prot:O49429]	Os11g0216400	NA
TaAL2-B	TraesCS4A02G050200	Protein RBL [UniProtKB/Swiss-Prot:Q5E915]	Os03g0207900	AT3G21060
TaAL2-B	TraesCS4B02G254400	Protein RBL [UniProtKB/Swiss-Prot:Q5E915]	Os03g0207900	AT3G21060
TaAL2-B	TraesCS4D02G254200	Protein RBL [UniProtKB/Swiss-Prot:Q5E915]	Os03g0207900	AT3G21060
TaAL2-B	TraesCS5A02G132800	Protein TRAUCO [UniProtKB/Swiss-Prot:Q9C8J7]	Os11g0146500	NA
TaAL2-B	TraesCS5B02G128800	Protein TRAUCO [UniProtKB/Swiss-Prot:Q9C8J7]	Os12g0143200	NA
TaAL2-B	TraesCS5B02G132100	Protein TRAUCO [UniProtKB/Swiss-Prot:Q9C8J7]	Os12g0143200	NA
TaAL2-B	TraesCS5D02G141000	Protein TRAUCO [UniProtKB/Swiss-Prot:Q9C8J7]	Os12g0143200	NA
TaAL2-B	TraesCS1A02G166000	Ubiquitin-40S ribosomal protein S27a [UniProtKB/Swiss-Prot:P0CG86]	Os06g0681400	AT3G09790
TaAL2-B	TraesCS1D02G109800	Ubiquitin-40S ribosomal protein S27a [UniProtKB/Swiss-Prot:P0CG86]	Os05g0160200	AT5G37640
TaAL2-B	TraesCS1A02G397400	Ubiquitin-40S ribosomal protein S27a-1 [UniProtKB/Swiss-Prot:Q9ARZ9]	Os04g0628100	AT1G55060
TaAL2-D	TraesCS5A02G042700	Histone-lysine N-methyltransferase ATXR7 [UniProtKB/Swiss-Prot:F4K1J4]	Os12g0613200	NA
TaAL2-D	TraesCS5B02G046300	Histone-lysine N-methyltransferase ATXR7 [UniProtKB/Swiss-Prot:F4K1J4]	Os12g0613200	NA
TaAL2-D	TraesCS5D02G051200	Histone-lysine N-methyltransferase ATXR7 [UniProtKB/Swiss-Prot:F4K1J4]	Os12g0613200	NA
TaAL2-D	TraesCS7D02G318100	Histone-lysine N-methyltransferase ATXR7 [UniProtKB/Swiss-Prot:F4K1J4]	NA	NA
TaAL2-D	TraesCS4A02G203900	Multiple organellar RNA editing factor 1, mitochondrial [UniProtKB/Swiss-Prot:O49429]	Os11g0216400	NA
TaAL2-D	TraesCS4B02G107700	Multiple organellar RNA editing factor 1, mitochondrial [UniProtKB/Swiss-Prot:O49429]	Os11g0216400	NA
TaAL2-D	TraesCS4D02G104800	Multiple organellar RNA editing factor 1, mitochondrial [UniProtKB/Swiss-Prot:O49429]	Os11g0216400	NA
TaAL2-D	TraesCS4A02G050200	Protein RBL [UniProtKB/Swiss-Prot:Q5E915]	Os03g0207900	AT3G21060
TaAL2-D	TraesCS4B02G254400	Protein RBL [UniProtKB/Swiss-Prot:Q5E915]	Os03g0207900	AT3G21060
TaAL2-D	TraesCS4D02G254200	Protein RBL [UniProtKB/Swiss-Prot:Q5E915]	Os03g0207900	AT3G21060
TaAL2-D	TraesCS5A02G132800	Protein TRAUCO [UniProtKB/Swiss-Prot:Q9C8J7]	Os11g0146500	NA
TaAL2-D	TraesCS5B02G128800	Protein TRAUCO [UniProtKB/Swiss-Prot:Q9C8J7]	Os12g0143200	NA
TaAL2-D	TraesCS5B02G132100	Protein TRAUCO [UniProtKB/Swiss-Prot:Q9C8J7]	Os12g0143200	NA
TaAL2-D	TraesCS5D02G141000	Protein TRAUCO [UniProtKB/Swiss-Prot:Q9C8J7]	Os12g0143200	NA
TaAL2-D	TraesCS1A02G166000	Ubiquitin-40S ribosomal protein S27a [UniProtKB/Swiss-Prot:P0CG86]	Os06g0681400	AT3G09790
TaAL2-D	TraesCS1D02G109800	Ubiquitin-40S ribosomal protein S27a [UniProtKB/Swiss-Prot:P0CG86]	Os05g0160200	AT5G37640
TaAL2-D	TraesCS1A02G397400	Ubiquitin-40S ribosomal protein S27a-1 [UniProtKB/Swiss-Prot:Q9ARZ9]	Os04g0628100	AT1G55060
TaAL3-A	TaAL6-A	Alfin-like transcription factor
TaAL3-A	TraesCS7A02G504500	Beta-catenin-like protein 1 [UniProtKB/Swiss-Prot:O62703]	Os02g0831300	AT3G02710
TaAL3-A	TraesCS7B02G411500	Beta-catenin-like protein 1 [UniProtKB/Swiss-Prot:O62703]	Os02g0831300	AT3G02710
TaAL3-A	TraesCS7D02G491600	Beta-catenin-like protein 1 [UniProtKB/Swiss-Prot:O62703]	Os02g0831300	AT3G02710
TaAL3-A	TraesCS5A02G042700	Histone-lysine N-methyltransferase ATXR7 [UniProtKB/Swiss-Prot:F4K1J4]	Os12g0613200	NA
TaAL3-A	TraesCS5B02G046300	Histone-lysine N-methyltransferase ATXR7 [UniProtKB/Swiss-Prot:F4K1J4]	Os12g0613200	NA
TaAL3-A	TraesCS5D02G051200	Histone-lysine N-methyltransferase ATXR7 [UniProtKB/Swiss-Prot:F4K1J4]	Os12g0613200	NA
TaAL3-A	TraesCS7D02G318100	Histone-lysine N-methyltransferase ATXR7 [UniProtKB/Swiss-Prot:F4K1J4]	NA	NA
TaAL3-A	TraesCS4A02G203900	Multiple organellar RNA editing factor 1, mitochondrial [UniProtKB/Swiss-Prot:O49429]	Os11g0216400	NA
TaAL3-A	TraesCS4B02G107700	Multiple organellar RNA editing factor 1, mitochondrial [UniProtKB/Swiss-Prot:O49429]	Os11g0216400	NA
TaAL3-A	TraesCS4D02G104800	Multiple organellar RNA editing factor 1, mitochondrial [UniProtKB/Swiss-Prot:O49429]	Os11g0216400	NA
TaAL3-A	TraesCS3A02G191200	Pentatricopeptide repeat-containing protein At1g80270, mitochondrial [UniProtKB/Swiss-Prot:Q9C977]	Os01g0280400	NA
TaAL3-A	TraesCS3A02G296200	Pentatricopeptide repeat-containing protein At1g80270, mitochondrial [UniProtKB/Swiss-Prot:Q9C977]	Os01g0280400	NA
TaAL3-A	TraesCS3B02G220600	Pentatricopeptide repeat-containing protein At1g80270, mitochondrial [UniProtKB/Swiss-Prot:Q9C977]	Os01g0280400	NA
TaAL3-A	TraesCS3D02G195000	Pentatricopeptide repeat-containing protein At1g80270, mitochondrial [UniProtKB/Swiss-Prot:Q9C977]	Os01g0280400	NA
TaAL3-A	TraesCS4A02G050200	Protein RBL [UniProtKB/Swiss-Prot:Q5E915]	Os03g0207900	AT3G21060
TaAL3-A	TraesCS4B02G254400	Protein RBL [UniProtKB/Swiss-Prot:Q5E915]	Os03g0207900	AT3G21060
TaAL3-A	TraesCS4D02G254200	Protein RBL [UniProtKB/Swiss-Prot:Q5E915]	Os03g0207900	AT3G21060
TaAL3-A	TraesCS5A02G132800	Protein TRAUCO [UniProtKB/Swiss-Prot:Q9C8J7]	Os11g0146500	NA
TaAL3-A	TraesCS5B02G128800	Protein TRAUCO [UniProtKB/Swiss-Prot:Q9C8J7]	Os12g0143200	NA
TaAL3-A	TraesCS5B02G132100	Protein TRAUCO [UniProtKB/Swiss-Prot:Q9C8J7]	Os12g0143200	NA
TaAL3-A	TraesCS5D02G141000	Protein TRAUCO [UniProtKB/Swiss-Prot:Q9C8J7]	Os12g0143200	NA
TaAL3-A	TraesCS1A02G166000	Ubiquitin-40S ribosomal protein S27a [UniProtKB/Swiss-Prot:P0CG86]	Os06g0681400	AT3G09790
TaAL3-A	TraesCS1D02G109800	Ubiquitin-40S ribosomal protein S27a [UniProtKB/Swiss-Prot:P0CG86]	Os05g0160200	AT5G37640
TaAL3-A	TraesCS1A02G397400	Ubiquitin-40S ribosomal protein S27a-1 [UniProtKB/Swiss-Prot:Q9ARZ9]	Os04g0628100	AT1G55060
TaAL3-D	TaAL6-B	Alfin-like transcription factor
TaAL3-D	TraesCS7A02G504500	Beta-catenin-like protein 1 [UniProtKB/Swiss-Prot:O62703]	Os02g0831300	AT3G02710
TaAL3-D	TraesCS7B02G411500	Beta-catenin-like protein 1 [UniProtKB/Swiss-Prot:O62703]	Os02g0831300	AT3G02710
TaAL3-D	TraesCS7D02G491600	Beta-catenin-like protein 1 [UniProtKB/Swiss-Prot:O62703]	Os02g0831300	AT3G02710
TaAL3-D	TraesCS5A02G042700	Histone-lysine N-methyltransferase ATXR7 [UniProtKB/Swiss-Prot:F4K1J4]	Os12g0613200	NA
TaAL3-D	TraesCS5B02G046300	Histone-lysine N-methyltransferase ATXR7 [UniProtKB/Swiss-Prot:F4K1J4]	Os12g0613200	NA
TaAL3-D	TraesCS5D02G051200	Histone-lysine N-methyltransferase ATXR7 [UniProtKB/Swiss-Prot:F4K1J4]	Os12g0613200	NA
TaAL3-D	TraesCS7D02G318100	Histone-lysine N-methyltransferase ATXR7 [UniProtKB/Swiss-Prot:F4K1J4]	NA	NA
TaAL3-D	TraesCS4A02G203900	Multiple organellar RNA editing factor 1, mitochondrial [UniProtKB/Swiss-Prot:O49429]	Os11g0216400	NA
TaAL3-D	TraesCS4B02G107700	Multiple organellar RNA editing factor 1, mitochondrial [UniProtKB/Swiss-Prot:O49429]	Os11g0216400	NA
TaAL3-D	TraesCS4D02G104800	Multiple organellar RNA editing factor 1, mitochondrial [UniProtKB/Swiss-Prot:O49429]	Os11g0216400	NA
TaAL3-D	TraesCS3A02G191200	Pentatricopeptide repeat-containing protein At1g80270, mitochondrial [UniProtKB/Swiss-Prot:Q9C977]	Os01g0280400	NA
TaAL3-D	TraesCS3B02G220600	Pentatricopeptide repeat-containing protein At1g80270, mitochondrial [UniProtKB/Swiss-Prot:Q9C977]	Os01g0280400	NA
TaAL3-D	TraesCS3D02G195000	Pentatricopeptide repeat-containing protein At1g80270, mitochondrial [UniProtKB/Swiss-Prot:Q9C977]	Os01g0280400	NA
TaAL3-D	TraesCS3D02G306700	Pentatricopeptide repeat-containing protein At1g80270, mitochondrial [UniProtKB/Swiss-Prot:Q9C977]	Os01g0280400	NA
TaAL3-D	TraesCS4A02G050200	Protein RBL [UniProtKB/Swiss-Prot:Q5E915]	Os03g0207900	AT3G21060
TaAL3-D	TraesCS4B02G254400	Protein RBL [UniProtKB/Swiss-Prot:Q5E915]	Os03g0207900	AT3G21060
TaAL3-D	TraesCS4D02G254200	Protein RBL [UniProtKB/Swiss-Prot:Q5E915]	Os03g0207900	AT3G21060
TaAL3-D	TraesCS5A02G132800	Protein TRAUCO [UniProtKB/Swiss-Prot:Q9C8J7]	Os11g0146500	NA
TaAL3-D	TraesCS5B02G128800	Protein TRAUCO [UniProtKB/Swiss-Prot:Q9C8J7]	Os12g0143200	NA
TaAL3-D	TraesCS5B02G132100	Protein TRAUCO [UniProtKB/Swiss-Prot:Q9C8J7]	Os12g0143200	NA
TaAL3-D	TraesCS5D02G141000	Protein TRAUCO [UniProtKB/Swiss-Prot:Q9C8J7]	Os12g0143200	NA
TaAL3-D	TraesCS1A02G166000	Ubiquitin-40S ribosomal protein S27a [UniProtKB/Swiss-Prot:P0CG86]	Os06g0681400	AT3G09790
TaAL3-D	TraesCS1D02G109800	Ubiquitin-40S ribosomal protein S27a [UniProtKB/Swiss-Prot:P0CG86]	Os05g0160200	AT5G37640
TaAL3-D	TraesCS1A02G397400	Ubiquitin-40S ribosomal protein S27a-1 [UniProtKB/Swiss-Prot:Q9ARZ9]	Os04g0628100	AT1G55060
TaAL4-A	TraesCS5A02G042700	Histone-lysine N-methyltransferase ATXR7 [UniProtKB/Swiss-Prot:F4K1J4]	Os12g0613200	NA
TaAL4-A	TraesCS5B02G046300	Histone-lysine N-methyltransferase ATXR7 [UniProtKB/Swiss-Prot:F4K1J4]	Os12g0613200	NA
TaAL4-A	TraesCS5D02G051200	Histone-lysine N-methyltransferase ATXR7 [UniProtKB/Swiss-Prot:F4K1J4]	Os12g0613200	NA
TaAL4-A	TraesCS7D02G318100	Histone-lysine N-methyltransferase ATXR7 [UniProtKB/Swiss-Prot:F4K1J4]	NA	NA
TaAL4-A	TraesCS4A02G203900	Multiple organellar RNA editing factor 1, mitochondrial [UniProtKB/Swiss-Prot:O49429]	Os11g0216400	NA
TaAL4-A	TraesCS4B02G107700	Multiple organellar RNA editing factor 1, mitochondrial [UniProtKB/Swiss-Prot:O49429]	Os11g0216400	NA
TaAL4-A	TraesCS4D02G104800	Multiple organellar RNA editing factor 1, mitochondrial [UniProtKB/Swiss-Prot:O49429]	Os11g0216400	NA
TaAL4-A	TraesCS4A02G050200	Protein RBL [UniProtKB/Swiss-Prot:Q5E915]	Os03g0207900	AT3G21060
TaAL4-A	TraesCS4B02G254400	Protein RBL [UniProtKB/Swiss-Prot:Q5E915]	Os03g0207900	AT3G21060
TaAL4-A	TraesCS4D02G254200	Protein RBL [UniProtKB/Swiss-Prot:Q5E915]	Os03g0207900	AT3G21060
TaAL4-A	TraesCS5A02G132800	Protein TRAUCO [UniProtKB/Swiss-Prot:Q9C8J7]	Os11g0146500	NA
TaAL4-A	TraesCS5B02G128800	Protein TRAUCO [UniProtKB/Swiss-Prot:Q9C8J7]	Os12g0143200	NA
TaAL4-A	TraesCS5B02G132100	Protein TRAUCO [UniProtKB/Swiss-Prot:Q9C8J7]	Os12g0143200	NA
TaAL4-A	TraesCS5D02G141000	Protein TRAUCO [UniProtKB/Swiss-Prot:Q9C8J7]	Os12g0143200	NA
TaAL4-A	TraesCS1A02G166000	Ubiquitin-40S ribosomal protein S27a [UniProtKB/Swiss-Prot:P0CG86]	Os06g0681400	AT3G09790
TaAL4-A	TraesCS1D02G109800	Ubiquitin-40S ribosomal protein S27a [UniProtKB/Swiss-Prot:P0CG86]	Os05g0160200	AT5G37640
TaAL4-A	TraesCS1A02G397400	Ubiquitin-40S ribosomal protein S27a-1 [UniProtKB/Swiss-Prot:Q9ARZ9]	Os04g0628100	AT1G55060
TaAL4-B	TraesCS5A02G042700	Histone-lysine N-methyltransferase ATXR7 [UniProtKB/Swiss-Prot:F4K1J4]	Os12g0613200	NA
TaAL4-B	TraesCS5B02G046300	Histone-lysine N-methyltransferase ATXR7 [UniProtKB/Swiss-Prot:F4K1J4]	Os12g0613200	NA
TaAL4-B	TraesCS5D02G051200	Histone-lysine N-methyltransferase ATXR7 [UniProtKB/Swiss-Prot:F4K1J4]	Os12g0613200	NA
TaAL4-B	TraesCS7D02G318100	Histone-lysine N-methyltransferase ATXR7 [UniProtKB/Swiss-Prot:F4K1J4]	NA	NA
TaAL4-B	TraesCS4A02G203900	Multiple organellar RNA editing factor 1, mitochondrial [UniProtKB/Swiss-Prot:O49429]	Os11g0216400	NA
TaAL4-B	TraesCS4B02G107700	Multiple organellar RNA editing factor 1, mitochondrial [UniProtKB/Swiss-Prot:O49429]	Os11g0216400	NA
TaAL4-B	TraesCS4D02G104800	Multiple organellar RNA editing factor 1, mitochondrial [UniProtKB/Swiss-Prot:O49429]	Os11g0216400	NA
TaAL4-B	TraesCS4A02G050200	Protein RBL [UniProtKB/Swiss-Prot:Q5E915]	Os03g0207900	AT3G21060
TaAL4-B	TraesCS4B02G254400	Protein RBL [UniProtKB/Swiss-Prot:Q5E915]	Os03g0207900	AT3G21060
TaAL4-B	TraesCS4D02G254200	Protein RBL [UniProtKB/Swiss-Prot:Q5E915]	Os03g0207900	AT3G21060
TaAL4-B	TraesCS5A02G132800	Protein TRAUCO [UniProtKB/Swiss-Prot:Q9C8J7]	Os11g0146500	NA
TaAL4-B	TraesCS5B02G128800	Protein TRAUCO [UniProtKB/Swiss-Prot:Q9C8J7]	Os12g0143200	NA
TaAL4-B	TraesCS5B02G132100	Protein TRAUCO [UniProtKB/Swiss-Prot:Q9C8J7]	Os12g0143200	NA
TaAL4-B	TraesCS5D02G141000	Protein TRAUCO [UniProtKB/Swiss-Prot:Q9C8J7]	Os12g0143200	NA
TaAL4-B	TraesCS1A02G166000	Ubiquitin-40S ribosomal protein S27a [UniProtKB/Swiss-Prot:P0CG86]	Os06g0681400	AT3G09790
TaAL4-B	TraesCS1D02G109800	Ubiquitin-40S ribosomal protein S27a [UniProtKB/Swiss-Prot:P0CG86]	Os05g0160200	AT5G37640
TaAL4-B	TraesCS1A02G397400	Ubiquitin-40S ribosomal protein S27a-1 [UniProtKB/Swiss-Prot:Q9ARZ9]	Os04g0628100	AT1G55060
TaAL4-D	TraesCS5A02G042700	Histone-lysine N-methyltransferase ATXR7 [UniProtKB/Swiss-Prot:F4K1J4]	Os12g0613200	NA
TaAL4-D	TraesCS5B02G046300	Histone-lysine N-methyltransferase ATXR7 [UniProtKB/Swiss-Prot:F4K1J4]	Os12g0613200	NA
TaAL4-D	TraesCS5D02G051200	Histone-lysine N-methyltransferase ATXR7 [UniProtKB/Swiss-Prot:F4K1J4]	Os12g0613200	NA
TaAL4-D	TraesCS7D02G318100	Histone-lysine N-methyltransferase ATXR7 [UniProtKB/Swiss-Prot:F4K1J4]	NA	NA
TaAL4-D	TraesCS4A02G203900	Multiple organellar RNA editing factor 1, mitochondrial [UniProtKB/Swiss-Prot:O49429]	Os11g0216400	NA
TaAL4-D	TraesCS4B02G107700	Multiple organellar RNA editing factor 1, mitochondrial [UniProtKB/Swiss-Prot:O49429]	Os11g0216400	NA
TaAL4-D	TraesCS4D02G104800	Multiple organellar RNA editing factor 1, mitochondrial [UniProtKB/Swiss-Prot:O49429]	Os11g0216400	NA
TaAL4-D	TraesCS4A02G050200	Protein RBL [UniProtKB/Swiss-Prot:Q5E915]	Os03g0207900	AT3G21060
TaAL4-D	TraesCS4B02G254400	Protein RBL [UniProtKB/Swiss-Prot:Q5E915]	Os03g0207900	AT3G21060
TaAL4-D	TraesCS4D02G254200	Protein RBL [UniProtKB/Swiss-Prot:Q5E915]	Os03g0207900	AT3G21060
TaAL4-D	TraesCS5A02G132800	Protein TRAUCO [UniProtKB/Swiss-Prot:Q9C8J7]	Os11g0146500	NA
TaAL4-D	TraesCS5B02G128800	Protein TRAUCO [UniProtKB/Swiss-Prot:Q9C8J7]	Os12g0143200	NA
TaAL4-D	TraesCS5B02G132100	Protein TRAUCO [UniProtKB/Swiss-Prot:Q9C8J7]	Os12g0143200	NA
TaAL4-D	TraesCS5D02G141000	Protein TRAUCO [UniProtKB/Swiss-Prot:Q9C8J7]	Os12g0143200	NA
TaAL4-D	TraesCS1A02G166000	Ubiquitin-40S ribosomal protein S27a [UniProtKB/Swiss-Prot:P0CG86]	Os06g0681400	AT3G09790
TaAL4-D	TraesCS1D02G109800	Ubiquitin-40S ribosomal protein S27a [UniProtKB/Swiss-Prot:P0CG86]	Os05g0160200	AT5G37640
TaAL4-D	TraesCS1A02G397400	Ubiquitin-40S ribosomal protein S27a-1 [UniProtKB/Swiss-Prot:Q9ARZ9]	Os04g0628100	AT1G55060
TaAL5-A	TraesCS5A02G042700	Histone-lysine N-methyltransferase ATXR7 [UniProtKB/Swiss-Prot:F4K1J4]	Os12g0613200	NA
TaAL5-A	TraesCS5B02G046300	Histone-lysine N-methyltransferase ATXR7 [UniProtKB/Swiss-Prot:F4K1J4]	Os12g0613200	NA
TaAL5-A	TraesCS5D02G051200	Histone-lysine N-methyltransferase ATXR7 [UniProtKB/Swiss-Prot:F4K1J4]	Os12g0613200	NA
TaAL5-A	TraesCS7D02G318100	Histone-lysine N-methyltransferase ATXR7 [UniProtKB/Swiss-Prot:F4K1J4]	NA	NA
TaAL5-A	TraesCS4A02G203900	Multiple organellar RNA editing factor 1, mitochondrial [UniProtKB/Swiss-Prot:O49429]	Os11g0216400	NA
TaAL5-A	TraesCS4B02G107700	Multiple organellar RNA editing factor 1, mitochondrial [UniProtKB/Swiss-Prot:O49429]	Os11g0216400	NA
TaAL5-A	TraesCS4D02G104800	Multiple organellar RNA editing factor 1, mitochondrial [UniProtKB/Swiss-Prot:O49429]	Os11g0216400	NA
TaAL5-A	TraesCS4A02G050200	Protein RBL [UniProtKB/Swiss-Prot:Q5E915]	Os03g0207900	AT3G21060
TaAL5-A	TraesCS4B02G254400	Protein RBL [UniProtKB/Swiss-Prot:Q5E915]	Os03g0207900	AT3G21060
TaAL5-A	TraesCS4D02G254200	Protein RBL [UniProtKB/Swiss-Prot:Q5E915]	Os03g0207900	AT3G21060
TaAL5-A	TraesCS5A02G132800	Protein TRAUCO [UniProtKB/Swiss-Prot:Q9C8J7]	Os11g0146500	NA
TaAL5-A	TraesCS5B02G128800	Protein TRAUCO [UniProtKB/Swiss-Prot:Q9C8J7]	Os12g0143200	NA
TaAL5-A	TraesCS5B02G132100	Protein TRAUCO [UniProtKB/Swiss-Prot:Q9C8J7]	Os12g0143200	NA
TaAL5-A	TraesCS5D02G141000	Protein TRAUCO [UniProtKB/Swiss-Prot:Q9C8J7]	Os12g0143200	NA
TaAL5-A	TraesCS1A02G166000	Ubiquitin-40S ribosomal protein S27a [UniProtKB/Swiss-Prot:P0CG86]	Os06g0681400	AT3G09790
TaAL5-A	TraesCS1D02G109800	Ubiquitin-40S ribosomal protein S27a [UniProtKB/Swiss-Prot:P0CG86]	Os05g0160200	AT5G37640
TaAL5-A	TraesCS1A02G397400	Ubiquitin-40S ribosomal protein S27a-1 [UniProtKB/Swiss-Prot:Q9ARZ9]	Os04g0628100	AT1G55060
TaAL5-B	TraesCS5A02G042700	Histone-lysine N-methyltransferase ATXR7 [UniProtKB/Swiss-Prot:F4K1J4]	Os12g0613200	NA
TaAL5-B	TraesCS5B02G046300	Histone-lysine N-methyltransferase ATXR7 [UniProtKB/Swiss-Prot:F4K1J4]	Os12g0613200	NA
TaAL5-B	TraesCS5D02G051200	Histone-lysine N-methyltransferase ATXR7 [UniProtKB/Swiss-Prot:F4K1J4]	Os12g0613200	NA
TaAL5-B	TraesCS7D02G318100	Histone-lysine N-methyltransferase ATXR7 [UniProtKB/Swiss-Prot:F4K1J4]	NA	NA
TaAL5-B	TraesCS4A02G203900	Multiple organellar RNA editing factor 1, mitochondrial [UniProtKB/Swiss-Prot:O49429]	Os11g0216400	NA
TaAL5-B	TraesCS4B02G107700	Multiple organellar RNA editing factor 1, mitochondrial [UniProtKB/Swiss-Prot:O49429]	Os11g0216400	NA
TaAL5-B	TraesCS4D02G104800	Multiple organellar RNA editing factor 1, mitochondrial [UniProtKB/Swiss-Prot:O49429]	Os11g0216400	NA
TaAL5-B	TraesCS4A02G050200	Protein RBL [UniProtKB/Swiss-Prot:Q5E915]	Os03g0207900	AT3G21060
TaAL5-B	TraesCS4B02G254400	Protein RBL [UniProtKB/Swiss-Prot:Q5E915]	Os03g0207900	AT3G21060
TaAL5-B	TraesCS4D02G254200	Protein RBL [UniProtKB/Swiss-Prot:Q5E915]	Os03g0207900	AT3G21060
TaAL5-B	TraesCS5A02G132800	Protein TRAUCO [UniProtKB/Swiss-Prot:Q9C8J7]	Os11g0146500	NA
TaAL5-B	TraesCS5B02G128800	Protein TRAUCO [UniProtKB/Swiss-Prot:Q9C8J7]	Os12g0143200	NA
TaAL5-B	TraesCS5B02G132100	Protein TRAUCO [UniProtKB/Swiss-Prot:Q9C8J7]	Os12g0143200	NA
TaAL5-B	TraesCS5D02G141000	Protein TRAUCO [UniProtKB/Swiss-Prot:Q9C8J7]	Os12g0143200	NA
TaAL5-B	TraesCS1A02G166000	Ubiquitin-40S ribosomal protein S27a [UniProtKB/Swiss-Prot:P0CG86]	Os06g0681400	AT3G09790
TaAL5-B	TraesCS1D02G109800	Ubiquitin-40S ribosomal protein S27a [UniProtKB/Swiss-Prot:P0CG86]	Os05g0160200	AT5G37640
TaAL5-B	TraesCS1A02G397400	Ubiquitin-40S ribosomal protein S27a-1 [UniProtKB/Swiss-Prot:Q9ARZ9]	Os04g0628100	AT1G55060
TaAL5-D	TraesCS5A02G042700	Histone-lysine N-methyltransferase ATXR7 [UniProtKB/Swiss-Prot:F4K1J4]	Os12g0613200	NA
TaAL5-D	TraesCS5B02G046300	Histone-lysine N-methyltransferase ATXR7 [UniProtKB/Swiss-Prot:F4K1J4]	Os12g0613200	NA
TaAL5-D	TraesCS5D02G051200	Histone-lysine N-methyltransferase ATXR7 [UniProtKB/Swiss-Prot:F4K1J4]	Os12g0613200	NA
TaAL5-D	TraesCS7D02G318100	Histone-lysine N-methyltransferase ATXR7 [UniProtKB/Swiss-Prot:F4K1J4]	NA	NA
TaAL5-D	TraesCS4A02G203900	Multiple organellar RNA editing factor 1, mitochondrial [UniProtKB/Swiss-Prot:O49429]	Os11g0216400	NA
TaAL5-D	TraesCS4B02G107700	Multiple organellar RNA editing factor 1, mitochondrial [UniProtKB/Swiss-Prot:O49429]	Os11g0216400	NA
TaAL5-D	TraesCS4D02G104800	Multiple organellar RNA editing factor 1, mitochondrial [UniProtKB/Swiss-Prot:O49429]	Os11g0216400	NA
TaAL5-D	TraesCS4A02G050200	Protein RBL [UniProtKB/Swiss-Prot:Q5E915]	Os03g0207900	AT3G21060
TaAL5-D	TraesCS4B02G254400	Protein RBL [UniProtKB/Swiss-Prot:Q5E915]	Os03g0207900	AT3G21060
TaAL5-D	TraesCS4D02G254200	Protein RBL [UniProtKB/Swiss-Prot:Q5E915]	Os03g0207900	AT3G21060
TaAL5-D	TraesCS5A02G132800	Protein TRAUCO [UniProtKB/Swiss-Prot:Q9C8J7]	Os11g0146500	NA
TaAL5-D	TraesCS5B02G128800	Protein TRAUCO [UniProtKB/Swiss-Prot:Q9C8J7]	Os12g0143200	NA
TaAL5-D	TraesCS5B02G132100	Protein TRAUCO [UniProtKB/Swiss-Prot:Q9C8J7]	Os12g0143200	NA
TaAL5-D	TraesCS5D02G141000	Protein TRAUCO [UniProtKB/Swiss-Prot:Q9C8J7]	Os12g0143200	NA
TaAL5-D	TraesCS1A02G166000	Ubiquitin-40S ribosomal protein S27a [UniProtKB/Swiss-Prot:P0CG86]	Os06g0681400	AT3G09790
TaAL5-D	TraesCS1D02G109800	Ubiquitin-40S ribosomal protein S27a [UniProtKB/Swiss-Prot:P0CG86]	Os05g0160200	AT5G37640
TaAL5-D	TraesCS1A02G397400	Ubiquitin-40S ribosomal protein S27a-1 [UniProtKB/Swiss-Prot:Q9ARZ9]	Os04g0628100	AT1G55060
TaAL6-B	TraesCS5A02G042700	Histone-lysine N-methyltransferase ATXR7 [UniProtKB/Swiss-Prot:F4K1J4]	Os12g0613200	NA
TaAL6-B	TraesCS5B02G046300	Histone-lysine N-methyltransferase ATXR7 [UniProtKB/Swiss-Prot:F4K1J4]	Os12g0613200	NA
TaAL6-B	TraesCS5D02G051200	Histone-lysine N-methyltransferase ATXR7 [UniProtKB/Swiss-Prot:F4K1J4]	Os12g0613200	NA
TaAL6-B	TraesCS7D02G318100	Histone-lysine N-methyltransferase ATXR7 [UniProtKB/Swiss-Prot:F4K1J4]	NA	NA
TaAL6-B	TraesCS4A02G203900	Multiple organellar RNA editing factor 1, mitochondrial [UniProtKB/Swiss-Prot:O49429]	Os11g0216400	NA
TaAL6-B	TraesCS4B02G107700	Multiple organellar RNA editing factor 1, mitochondrial [UniProtKB/Swiss-Prot:O49429]	Os11g0216400	NA
TaAL6-B	TraesCS4D02G104800	Multiple organellar RNA editing factor 1, mitochondrial [UniProtKB/Swiss-Prot:O49429]	Os11g0216400	NA
TaAL6-B	TraesCS4A02G050200	Protein RBL [UniProtKB/Swiss-Prot:Q5E915]	Os03g0207900	AT3G21060
TaAL6-B	TraesCS4B02G254400	Protein RBL [UniProtKB/Swiss-Prot:Q5E915]	Os03g0207900	AT3G21060
TaAL6-B	TraesCS4D02G254200	Protein RBL [UniProtKB/Swiss-Prot:Q5E915]	Os03g0207900	AT3G21060
TaAL6-B	TraesCS5A02G132800	Protein TRAUCO [UniProtKB/Swiss-Prot:Q9C8J7]	Os11g0146500	NA
TaAL6-B	TraesCS5B02G128800	Protein TRAUCO [UniProtKB/Swiss-Prot:Q9C8J7]	Os12g0143200	NA
TaAL6-B	TraesCS5B02G132100	Protein TRAUCO [UniProtKB/Swiss-Prot:Q9C8J7]	Os12g0143200	NA
TaAL6-B	TraesCS5D02G141000	Protein TRAUCO [UniProtKB/Swiss-Prot:Q9C8J7]	Os12g0143200	NA
TaAL6-B	TraesCS1A02G166000	Ubiquitin-40S ribosomal protein S27a [UniProtKB/Swiss-Prot:P0CG86]	Os06g0681400	AT3G09790
TaAL6-B	TraesCS1D02G109800	Ubiquitin-40S ribosomal protein S27a [UniProtKB/Swiss-Prot:P0CG86]	Os05g0160200	AT5G37640
TaAL6-B	TraesCS1A02G397400	Ubiquitin-40S ribosomal protein S27a-1 [UniProtKB/Swiss-Prot:Q9ARZ9]	Os04g0628100	AT1G55060
TaAL6-D	TraesCS5A02G042700	Histone-lysine N-methyltransferase ATXR7 [UniProtKB/Swiss-Prot:F4K1J4]	Os12g0613200	NA
TaAL6-D	TraesCS5B02G046300	Histone-lysine N-methyltransferase ATXR7 [UniProtKB/Swiss-Prot:F4K1J4]	Os12g0613200	NA
TaAL6-D	TraesCS5D02G051200	Histone-lysine N-methyltransferase ATXR7 [UniProtKB/Swiss-Prot:F4K1J4]	Os12g0613200	NA
TaAL6-D	TraesCS7D02G318100	Histone-lysine N-methyltransferase ATXR7 [UniProtKB/Swiss-Prot:F4K1J4]	NA	NA
TaAL6-D	TraesCS4A02G203900	Multiple organellar RNA editing factor 1, mitochondrial [UniProtKB/Swiss-Prot:O49429]	Os11g0216400	NA
TaAL6-D	TraesCS4B02G107700	Multiple organellar RNA editing factor 1, mitochondrial [UniProtKB/Swiss-Prot:O49429]	Os11g0216400	NA
TaAL6-D	TraesCS4D02G104800	Multiple organellar RNA editing factor 1, mitochondrial [UniProtKB/Swiss-Prot:O49429]	Os11g0216400	NA
TaAL6-D	TraesCS4A02G050200	Protein RBL [UniProtKB/Swiss-Prot:Q5E915]	Os03g0207900	AT3G21060
TaAL6-D	TraesCS4B02G254400	Protein RBL [UniProtKB/Swiss-Prot:Q5E915]	Os03g0207900	AT3G21060
TaAL6-D	TraesCS4D02G254200	Protein RBL [UniProtKB/Swiss-Prot:Q5E915]	Os03g0207900	AT3G21060
TaAL6-D	TraesCS5A02G132800	Protein TRAUCO [UniProtKB/Swiss-Prot:Q9C8J7]	Os11g0146500	NA
TaAL6-D	TraesCS5B02G128800	Protein TRAUCO [UniProtKB/Swiss-Prot:Q9C8J7]	Os12g0143200	NA
TaAL6-D	TraesCS5B02G132100	Protein TRAUCO [UniProtKB/Swiss-Prot:Q9C8J7]	Os12g0143200	NA
TaAL6-D	TraesCS5D02G141000	Protein TRAUCO [UniProtKB/Swiss-Prot:Q9C8J7]	Os12g0143200	NA
TaAL6-D	TraesCS1A02G166000	Ubiquitin-40S ribosomal protein S27a [UniProtKB/Swiss-Prot:P0CG86]	Os06g0681400	AT3G09790
TaAL6-D	TraesCS1D02G109800	Ubiquitin-40S ribosomal protein S27a [UniProtKB/Swiss-Prot:P0CG86]	Os05g0160200	AT5G37640
TaAL6-D	TraesCS1A02G397400	Ubiquitin-40S ribosomal protein S27a-1 [UniProtKB/Swiss-Prot:Q9ARZ9]	Os04g0628100	AT1G55060
TaAL8-A	TraesCS5A02G042700	Histone-lysine N-methyltransferase ATXR7 [UniProtKB/Swiss-Prot:F4K1J4]	Os12g0613200	NA
TaAL8-A	TraesCS5B02G046300	Histone-lysine N-methyltransferase ATXR7 [UniProtKB/Swiss-Prot:F4K1J4]	Os12g0613200	NA
TaAL8-A	TraesCS5D02G051200	Histone-lysine N-methyltransferase ATXR7 [UniProtKB/Swiss-Prot:F4K1J4]	Os12g0613200	NA
TaAL8-A	TraesCS7D02G318100	Histone-lysine N-methyltransferase ATXR7 [UniProtKB/Swiss-Prot:F4K1J4]	NA	NA
TaAL8-A	TraesCS4A02G203900	Multiple organellar RNA editing factor 1, mitochondrial [UniProtKB/Swiss-Prot:O49429]	Os11g0216400	NA
TaAL8-A	TraesCS4B02G107700	Multiple organellar RNA editing factor 1, mitochondrial [UniProtKB/Swiss-Prot:O49429]	Os11g0216400	NA
TaAL8-A	TraesCS4D02G104800	Multiple organellar RNA editing factor 1, mitochondrial [UniProtKB/Swiss-Prot:O49429]	Os11g0216400	NA
TaAL8-A	TraesCS4A02G050200	Protein RBL [UniProtKB/Swiss-Prot:Q5E915]	Os03g0207900	AT3G21060
TaAL8-A	TraesCS4B02G254400	Protein RBL [UniProtKB/Swiss-Prot:Q5E915]	Os03g0207900	AT3G21060
TaAL8-A	TraesCS4D02G254200	Protein RBL [UniProtKB/Swiss-Prot:Q5E915]	Os03g0207900	AT3G21060
TaAL8-A	TraesCS5A02G132800	Protein TRAUCO [UniProtKB/Swiss-Prot:Q9C8J7]	Os11g0146500	NA
TaAL8-A	TraesCS5B02G128800	Protein TRAUCO [UniProtKB/Swiss-Prot:Q9C8J7]	Os12g0143200	NA
TaAL8-A	TraesCS5B02G132100	Protein TRAUCO [UniProtKB/Swiss-Prot:Q9C8J7]	Os12g0143200	NA
TaAL8-A	TraesCS5D02G141000	Protein TRAUCO [UniProtKB/Swiss-Prot:Q9C8J7]	Os12g0143200	NA
TaAL8-A	TraesCS1A02G166000	Ubiquitin-40S ribosomal protein S27a [UniProtKB/Swiss-Prot:P0CG86]	Os06g0681400	AT3G09790
TaAL8-A	TraesCS1D02G109800	Ubiquitin-40S ribosomal protein S27a [UniProtKB/Swiss-Prot:P0CG86]	Os05g0160200	AT5G37640
TaAL8-A	TraesCS1A02G397400	Ubiquitin-40S ribosomal protein S27a-1 [UniProtKB/Swiss-Prot:Q9ARZ9]	Os04g0628100	AT1G55060
TaAL9-B	TraesCS5A02G042700	Histone-lysine N-methyltransferase ATXR7 [UniProtKB/Swiss-Prot:F4K1J4]	Os12g0613200	NA
TaAL9-B	TraesCS5B02G046300	Histone-lysine N-methyltransferase ATXR7 [UniProtKB/Swiss-Prot:F4K1J4]	Os12g0613200	NA
TaAL9-B	TraesCS5D02G051200	Histone-lysine N-methyltransferase ATXR7 [UniProtKB/Swiss-Prot:F4K1J4]	Os12g0613200	NA
TaAL9-B	TraesCS7D02G318100	Histone-lysine N-methyltransferase ATXR7 [UniProtKB/Swiss-Prot:F4K1J4]	NA	NA
TaAL9-B	TraesCS4A02G203900	Multiple organellar RNA editing factor 1, mitochondrial [UniProtKB/Swiss-Prot:O49429]	Os11g0216400	NA
TaAL9-B	TraesCS4B02G107700	Multiple organellar RNA editing factor 1, mitochondrial [UniProtKB/Swiss-Prot:O49429]	Os11g0216400	NA
TaAL9-B	TraesCS4D02G104800	Multiple organellar RNA editing factor 1, mitochondrial [UniProtKB/Swiss-Prot:O49429]	Os11g0216400	NA
TaAL9-B	TraesCS4A02G050200	Protein RBL [UniProtKB/Swiss-Prot:Q5E915]	Os03g0207900	AT3G21060
TaAL9-B	TraesCS4B02G254400	Protein RBL [UniProtKB/Swiss-Prot:Q5E915]	Os03g0207900	AT3G21060
TaAL9-B	TraesCS4D02G254200	Protein RBL [UniProtKB/Swiss-Prot:Q5E915]	Os03g0207900	AT3G21060
TaAL9-B	TraesCS5A02G132800	Protein TRAUCO [UniProtKB/Swiss-Prot:Q9C8J7]	Os11g0146500	NA
TaAL9-B	TraesCS5B02G128800	Protein TRAUCO [UniProtKB/Swiss-Prot:Q9C8J7]	Os12g0143200	NA
TaAL9-B	TraesCS5B02G132100	Protein TRAUCO [UniProtKB/Swiss-Prot:Q9C8J7]	Os12g0143200	NA
TaAL9-B	TraesCS5D02G141000	Protein TRAUCO [UniProtKB/Swiss-Prot:Q9C8J7]	Os12g0143200	NA
TaAL9-B	TraesCS1A02G166000	Ubiquitin-40S ribosomal protein S27a [UniProtKB/Swiss-Prot:P0CG86]	Os06g0681400	AT3G09790
TaAL9-B	TraesCS1D02G109800	Ubiquitin-40S ribosomal protein S27a [UniProtKB/Swiss-Prot:P0CG86]	Os05g0160200	AT5G37640
TaAL9-B	TraesCS1A02G397400	Ubiquitin-40S ribosomal protein S27a-1 [UniProtKB/Swiss-Prot:Q9ARZ9]	Os04g0628100	AT1G55060
TaAL9-D	TraesCS5A02G042700	Histone-lysine N-methyltransferase ATXR7 [UniProtKB/Swiss-Prot:F4K1J4]	Os12g0613200	NA
TaAL9-D	TraesCS5B02G046300	Histone-lysine N-methyltransferase ATXR7 [UniProtKB/Swiss-Prot:F4K1J4]	Os12g0613200	NA
TaAL9-D	TraesCS5D02G051200	Histone-lysine N-methyltransferase ATXR7 [UniProtKB/Swiss-Prot:F4K1J4]	Os12g0613200	NA
TaAL9-D	TraesCS7D02G318100	Histone-lysine N-methyltransferase ATXR7 [UniProtKB/Swiss-Prot:F4K1J4]	NA	NA
TaAL9-D	TraesCS4A02G203900	Multiple organellar RNA editing factor 1, mitochondrial [UniProtKB/Swiss-Prot:O49429]	Os11g0216400	NA
TaAL9-D	TraesCS4B02G107700	Multiple organellar RNA editing factor 1, mitochondrial [UniProtKB/Swiss-Prot:O49429]	Os11g0216400	NA
TaAL9-D	TraesCS4D02G104800	Multiple organellar RNA editing factor 1, mitochondrial [UniProtKB/Swiss-Prot:O49429]	Os11g0216400	NA
TaAL9-D	TraesCS4A02G050200	Protein RBL [UniProtKB/Swiss-Prot:Q5E915]	Os03g0207900	AT3G21060
TaAL9-D	TraesCS4B02G254400	Protein RBL [UniProtKB/Swiss-Prot:Q5E915]	Os03g0207900	AT3G21060
TaAL9-D	TraesCS4D02G254200	Protein RBL [UniProtKB/Swiss-Prot:Q5E915]	Os03g0207900	AT3G21060
TaAL9-D	TraesCS5A02G132800	Protein TRAUCO [UniProtKB/Swiss-Prot:Q9C8J7]	Os11g0146500	NA
TaAL9-D	TraesCS5B02G128800	Protein TRAUCO [UniProtKB/Swiss-Prot:Q9C8J7]	Os12g0143200	NA
TaAL9-D	TraesCS5B02G132100	Protein TRAUCO [UniProtKB/Swiss-Prot:Q9C8J7]	Os12g0143200	NA
TaAL9-D	TraesCS5D02G141000	Protein TRAUCO [UniProtKB/Swiss-Prot:Q9C8J7]	Os12g0143200	NA
TaAL9-D	TraesCS1A02G166000	Ubiquitin-40S ribosomal protein S27a [UniProtKB/Swiss-Prot:P0CG86]	Os06g0681400	AT3G09790
TaAL9-D	TraesCS1D02G109800	Ubiquitin-40S ribosomal protein S27a [UniProtKB/Swiss-Prot:P0CG86]	Os05g0160200	AT5G37640
TaAL9-D	TraesCS1A02G397400	Ubiquitin-40S ribosomal protein S27a-1 [UniProtKB/Swiss-Prot:Q9ARZ9]	Os04g0628100	AT1G55060

## Sheet: Table S5
Table S5. The downstream target genes of TaALs.
TF	Co-expression gene	PCC	MR	G-rich motif	Description	Oryza sativa	Arabidopsis thaliana
TaAL6-D	TraesCS1A02G136000	0.93	19.6	YES	F-box protein At4g35930 [UniProtKB/Swiss-Prot:Q5XF11]	Os10g0438500	NA
TaAL6-D	TraesCS1A02G434100	0.95	11.22	YES	NA	NA	NA
TaAL6-D	TraesCS1D02G305800	0.94	19.9	YES	GPN-loop GTPase QQT2 [UniProtKB/Swiss-Prot:Q8W586]	Os03g0312600	AT4G21800
TaAL6-D	TraesCS1D02G354500	0.94	23.07	YES	NA	NA	NA
TaAL6-D	TraesCS1D02G448300	0.96	6.48	YES	NA	NA	NA
TaAL6-D	TraesCS2A02G344900	0.93	26.27	YES	NAP1-related protein 1 [UniProtKB/Swiss-Prot:Q7X7C9]	Os02g0576700	AT1G18800
TaAL6-D	TraesCS2B02G273200	0.96	2.24	YES	NA	NA	NA
TaAL6-D	TraesCS2B02G385700	0.95	23.92	YES	Vesicle-associated protein 1-2 [UniProtKB/Swiss-Prot:Q9SHC8]	Os04g0534400	AT2G45140
TaAL6-D	TraesCS2D02G160700	0.94	6.24	YES	Vignain [UniProtKB/Swiss-Prot:P12412]	NA	NA
TaAL6-D	TraesCS2D02G365300	0.97	3.46	YES	Vesicle-associated protein 1-2 [UniProtKB/Swiss-Prot:Q9SHC8]	Os04g0534400	AT2G45140
TaAL6-D	TraesCS3A02G378600	0.93	7.62	YES	NA	Os01g0867200	NA
TaAL6-D	TraesCS3A02G422600	0.94	9.9	YES	Glycine-rich RNA-binding protein 4, mitochondrial [UniProtKB/Swiss-Prot:Q9LIS2]	Os01g0916600	NA
TaAL6-D	TraesCS3D02G402100	0.94	16.97	YES	NA	NA	NA
TaAL6-D	TraesCS3D02G470500	0.94	6.93	YES	Nascent polypeptide-associated complex subunit alpha-like protein [UniProtKB/Swiss-Prot:Q9M612]	Os01g0938900	AT3G12390
TaAL6-D	TraesCS4D02G296300	0.93	20.83	YES	Protein WHAT'S THIS FACTOR 1 homolog, chloroplastic [UniProtKB/Swiss-Prot:Q65XL5]	Os03g0181400	NA
TaAL6-D	TraesCS5A02G107500	0.93	24.54	YES	Cell division topological specificity factor homolog, chloroplastic [UniProtKB/Swiss-Prot:Q9C4Z7]	Os12g0498400	NA
TaAL6-D	TraesCS5B02G206200	0.94	7.14	YES	Mediator of RNA polymerase II transcription subunit 20a [UniProtKB/Swiss-Prot:Q6NPF4]	Os09g0443500	AT2G28230
TaAL6-D	TraesCS5D02G006900	0.96	2	YES	NA	NA	NA
TaAL6-D	TraesCS5D02G013900	0.96	6.93	YES	NA	NA	NA
TaAL6-D	TraesCS5D02G092800	0.95	23.87	YES	Factor of DNA methylation 1 [UniProtKB/Swiss-Prot:Q9S9P3]	Os12g0572500	NA
TaAL6-D	TraesCS5D02G166100	0.93	16.97	YES	Protein DCL homolog, chloroplastic [UniProtKB/Swiss-Prot:Q9C642]	Os09g0112400	NA
TaAL6-D	TraesCS5D02G214200	0.93	24.92	YES	Mediator of RNA polymerase II transcription subunit 20a [UniProtKB/Swiss-Prot:Q6NPF4]	Os09g0443500	AT2G28230
TaAL6-D	TraesCS5D02G526400	0.93	22.8	YES	NA	NA	NA
TaAL6-D	TraesCS6A02G096800	0.93	29.93	YES	F-box/LRR-repeat protein 14 [UniProtKB/Swiss-Prot:Q3EC97]	Os02g0798900	NA
TaAL6-D	TraesCS6B02G320500	0.93	18.11	YES	Putative F-box/FBD/LRR-repeat protein At1g78760 [UniProtKB/Swiss-Prot:Q9ZV94]	Os02g0729350	NA
TaAL6-D	TraesCS6D02G354300	0.91	23.62	YES	Putative FBD-associated F-box protein At5g56820 [UniProtKB/Swiss-Prot:Q9FJT1]	Os02g0793500	AT5G56820
TaAL6-D	TraesCS6D02G398500	0.93	24.45	YES	F-box protein At5g07610 [UniProtKB/Swiss-Prot:Q9FLS0]	NA	NA
TaAL6-D	TraesCS7A02G504500	0.91	16.25	YES	Beta-catenin-like protein 1 [UniProtKB/Swiss-Prot:O62703]	Os02g0831300	AT3G02710
TaAL6-D	TraesCS7B02G182400	0.93	23.45	YES	Cell wall integrity protein scw1 [UniProtKB/Swiss-Prot:O74452]	NA	AT3G21215
TaAL6-D	TraesCS7D02G422900	0.95	10.39	YES	NA	NA	NA
TaAL6-D	TraesCSU02G126700	0.96	8.12	YES	NA	NA	NA
TaAL6-B	TraesCS1A02G434100	0.94	22.72	YES	NA	NA	NA
TaAL6-B	TraesCS1B02G157800	0.9	27.84	YES	Serine/threonine-protein kinase SAPK7 [UniProtKB/Swiss-Prot:Q7XQP4]	NA	NA
TaAL6-B	TraesCS1D02G093200	0.93	21.56	YES	BTB/POZ and MATH domain-containing protein 1 [UniProtKB/Swiss-Prot:Q8L765]	NA	NA
TaAL6-B	TraesCS1D02G354500	0.94	27.22	YES	NA	NA	NA
TaAL6-B	TraesCS1D02G448300	0.95	10.58	YES	NA	NA	NA
TaAL6-B	TraesCS2A02G368500	0.93	24.45	YES	Vesicle-associated protein 1-2 [UniProtKB/Swiss-Prot:Q9SHC8]	Os04g0534400	AT2G45140
TaAL6-B	TraesCS2B02G257000	0.93	22.91	YES	Chromatin remodeling protein SHL [UniProtKB/Swiss-Prot:Q9FEN9]	Os07g0186400	AT4G39100
TaAL6-B	TraesCS2B02G273200	0.95	4.24	YES	NA	NA	NA
TaAL6-B	TraesCS2B02G385700	0.95	14.73	YES	Vesicle-associated protein 1-2 [UniProtKB/Swiss-Prot:Q9SHC8]	Os04g0534400	AT2G45140
TaAL6-B	TraesCS2D02G160700	0.93	22.91	YES	Vignain [UniProtKB/Swiss-Prot:P12412]	NA	NA
TaAL6-B	TraesCS2D02G365300	0.97	3	YES	Vesicle-associated protein 1-2 [UniProtKB/Swiss-Prot:Q9SHC8]	Os04g0534400	AT2G45140
TaAL6-B	TraesCS2D02G404500	0.92	21.73	YES	Thioredoxin-like 3-3 [UniProtKB/Swiss-Prot:Q7XSQ7]	Os04g0560200	AT1G76080
TaAL6-B	TraesCS3A02G378600	0.93	9.49	YES	NA	Os01g0867200	NA
TaAL6-B	TraesCS3A02G384100	0.9	26.46	YES	NA	BAC19891	ATMG00520
TaAL6-B	TraesCS3A02G422600	0.93	20.98	YES	Glycine-rich RNA-binding protein 4, mitochondrial [UniProtKB/Swiss-Prot:Q9LIS2]	Os01g0916600	NA
TaAL6-B	TraesCS3D02G402100	0.94	12.96	YES	NA	NA	NA
TaAL6-B	TraesCS3D02G470500	0.94	7.75	YES	Nascent polypeptide-associated complex subunit alpha-like protein [UniProtKB/Swiss-Prot:Q9M612]	Os01g0938900	AT3G12390
TaAL6-B	TraesCS4B02G259800	0.92	27.39	YES	NA	Os03g0203000	NA
TaAL6-B	TraesCS4D02G258700	0.93	22.25	YES	NA	Os03g0203000	NA
TaAL6-B	TraesCS4D02G296300	0.93	25.3	YES	Protein WHAT'S THIS FACTOR 1 homolog, chloroplastic [UniProtKB/Swiss-Prot:Q65XL5]	Os03g0181400	NA
TaAL6-B	TraesCS5B02G206200	0.94	5.1	YES	Mediator of RNA polymerase II transcription subunit 20a [UniProtKB/Swiss-Prot:Q6NPF4]	Os09g0443500	AT2G28230
TaAL6-B	TraesCS5D02G006900	0.96	2.83	YES	NA	NA	NA
TaAL6-B	TraesCS5D02G013900	0.95	9.8	YES	NA	NA	NA
TaAL6-B	TraesCS5D02G092800	0.94	28.34	YES	Factor of DNA methylation 1 [UniProtKB/Swiss-Prot:Q9S9P3]	Os12g0572500	NA
TaAL6-B	TraesCS5D02G214200	0.93	21.91	YES	Mediator of RNA polymerase II transcription subunit 20a [UniProtKB/Swiss-Prot:Q6NPF4]	Os09g0443500	AT2G28230
TaAL6-B	TraesCS5D02G400100	0.94	21.17	YES	Transcriptional adapter ADA2 [UniProtKB/Swiss-Prot:Q75LL6]	Os03g0750800	AT4G16420
TaAL6-B	TraesCS6D02G398500	0.92	28.27	YES	F-box protein At5g07610 [UniProtKB/Swiss-Prot:Q9FLS0]	NA	NA
TaAL6-B	TraesCS7A02G176600	0.93	18.89	YES	Chaperone protein dnaJ 1, mitochondrial [UniProtKB/Swiss-Prot:Q38813]	NA	NA
TaAL6-B	TraesCS7A02G504500	0.9	27.75	YES	Beta-catenin-like protein 1 [UniProtKB/Swiss-Prot:O62703]	Os02g0831300	AT3G02710
TaAL6-B	TraesCS7B02G182400	0.93	27.5	YES	Cell wall integrity protein scw1 [UniProtKB/Swiss-Prot:O74452]	NA	AT3G21215
TaAL6-B	TraesCS7B02G263200	0.92	14.28	YES	F-box/FBD/LRR-repeat protein At1g51370 [UniProtKB/Swiss-Prot:Q6DBN6]	Os06g0556300	NA
TaAL6-B	TraesCS7D02G422900	0.95	8.94	YES	NA	NA	NA
TaAL6-B	TraesCSU02G099700	0.93	25.75	YES	HMG1/2-like protein [UniProtKB/Swiss-Prot:P40621]	Os06g0728000	NA
TaAL6-B	TraesCSU02G126700	0.95	8.66	YES	NA	NA	NA
TaAL6-A	TraesCS1A02G147600	0.91	25.1	YES	NA	Os10g0466100	AT3G23255
TaAL6-A	TraesCS1D02G354500	0.94	21.33	YES	NA	NA	NA
TaAL6-A	TraesCS1D02G448300	0.94	26.5	YES	NA	NA	NA
TaAL6-A	TraesCS2A02G368500	0.94	15.1	YES	Vesicle-associated protein 1-2 [UniProtKB/Swiss-Prot:Q9SHC8]	Os04g0534400	AT2G45140
TaAL6-A	TraesCS2A02G555800	0.93	27.55	YES	Kinase D-interacting substrate of 220 kDa [UniProtKB/Swiss-Prot:Q9ULH0]	NA	NA
TaAL6-A	TraesCS2B02G257000	0.94	17.89	YES	Chromatin remodeling protein SHL [UniProtKB/Swiss-Prot:Q9FEN9]	Os07g0186400	AT4G39100
TaAL6-A	TraesCS2B02G273200	0.93	16.12	YES	NA	NA	NA
TaAL6-A	TraesCS2B02G385700	0.96	8.25	YES	Vesicle-associated protein 1-2 [UniProtKB/Swiss-Prot:Q9SHC8]	Os04g0534400	AT2G45140
TaAL6-A	TraesCS2D02G365300	0.98	2.45	YES	Vesicle-associated protein 1-2 [UniProtKB/Swiss-Prot:Q9SHC8]	Os04g0534400	AT2G45140
TaAL6-A	TraesCS2D02G404500	0.92	27.75	YES	Thioredoxin-like 3-3 [UniProtKB/Swiss-Prot:Q7XSQ7]	Os04g0560200	AT1G76080
TaAL6-A	TraesCS3A02G378600	0.93	11.83	YES	NA	Os01g0867200	NA
TaAL6-A	TraesCS3D02G470500	0.92	27.13	YES	Nascent polypeptide-associated complex subunit alpha-like protein [UniProtKB/Swiss-Prot:Q9M612]	Os01g0938900	AT3G12390
TaAL6-A	TraesCS4B02G024100	0.94	14.42	YES	Ankyrin-1 [UniProtKB/Swiss-Prot:P16157]	Os03g0680200	NA
TaAL6-A	TraesCS4D02G296300	0.94	10.58	YES	Protein WHAT'S THIS FACTOR 1 homolog, chloroplastic [UniProtKB/Swiss-Prot:Q65XL5]	Os03g0181400	NA
TaAL6-A	TraesCS5B02G206200	0.93	9.59	YES	Mediator of RNA polymerase II transcription subunit 20a [UniProtKB/Swiss-Prot:Q6NPF4]	Os09g0443500	AT2G28230
TaAL6-A	TraesCS5D02G006900	0.95	7.07	YES	NA	NA	NA
TaAL6-A	TraesCS5D02G013900	0.94	27.96	YES	NA	NA	NA
TaAL6-A	TraesCS5D02G092800	0.94	24.39	YES	Factor of DNA methylation 1 [UniProtKB/Swiss-Prot:Q9S9P3]	Os12g0572500	NA
TaAL6-A	TraesCS5D02G166100	0.92	24.37	YES	Protein DCL homolog, chloroplastic [UniProtKB/Swiss-Prot:Q9C642]	Os09g0112400	NA
TaAL6-A	TraesCS5D02G400100	0.94	25.04	YES	Transcriptional adapter ADA2 [UniProtKB/Swiss-Prot:Q75LL6]	Os03g0750800	AT4G16420
TaAL6-A	TraesCS5D02G526400	0.93	22.98	YES	NA	NA	NA
TaAL6-A	TraesCS6B02G209800	0.92	22.09	YES	NA	Os02g0202600	AT2G25570
TaAL6-A	TraesCS6B02G320500	0.92	26.19	YES	Putative F-box/FBD/LRR-repeat protein At1g78760 [UniProtKB/Swiss-Prot:Q9ZV94]	Os02g0729350	NA
TaAL6-A	TraesCS6B02G408600	0.93	28.72	YES	Putative FBD-associated F-box protein At5g56820 [UniProtKB/Swiss-Prot:Q9FJT1]	NA	NA
TaAL6-A	TraesCS7B02G263200	0.92	9.17	YES	F-box/FBD/LRR-repeat protein At1g51370 [UniProtKB/Swiss-Prot:Q6DBN6]	Os06g0556300	NA
TaAL6-A	TraesCS7D02G026500	0.95	15.3	YES	NA	NA	NA
TaAL6-A	TraesCSU02G126700	0.94	22.58	YES	NA	NA	NA
TaAL5-D	TraesCS1D02G306000	0.9	12.65	YES	ABSCISIC ACID-INSENSITIVE 5-like protein 2 [UniProtKB/Swiss-Prot:Q9LES3]	Os05g0489700	NA
TaAL5-D	TraesCS1D02G329200	0.93	6.71	YES	Protein tesmin/TSO1-like CXC 2 [UniProtKB/Swiss-Prot:F4JIF5]	Os05g0509400	NA
TaAL5-D	TraesCS2A02G352100	0.9	2.83	YES	Probable transcription factor PosF21 [UniProtKB/Swiss-Prot:Q04088]	Os04g0495500	NA
TaAL5-D	TraesCS5B02G406200	0.94	3.87	YES	Upstream activation factor subunit spp27 [UniProtKB/Swiss-Prot:O74503]	Os03g0764450	NA
TaAL5-D	TraesCS5D02G411700	0.91	12.41	YES	Upstream activation factor subunit spp27 [UniProtKB/Swiss-Prot:O74503]	Os03g0764450	NA
TaAL5-D	TraesCS6A02G337700	0.9	17.23	YES	NA	Os02g0778700	NA
TaAL5-D	TraesCS7A02G268700	0.93	5.66	YES	Probable transcription factor PosF21 [UniProtKB/Swiss-Prot:Q04088]	Os08g0543900	NA
TaAL5-B	TraesCS1D02G329200	0.91	10.49	YES	Protein tesmin/TSO1-like CXC 2 [UniProtKB/Swiss-Prot:F4JIF5]	Os05g0509400	NA
TaAL5-B	TraesCS5B02G406200	0.91	10.77	YES	Upstream activation factor subunit spp27 [UniProtKB/Swiss-Prot:O74503]	Os03g0764450	NA
TaAL5-B	TraesCS7A02G268700	0.92	6.24	YES	Probable transcription factor PosF21 [UniProtKB/Swiss-Prot:Q04088]	Os08g0543900	NA
TaAL5-A	TraesCS1A02G433000	0.9	14.83	YES	RGG repeats nuclear RNA binding protein B [UniProtKB/Swiss-Prot:O23593]	Os05g0589600	NA
TaAL5-A	TraesCS1D02G306000	0.91	7.48	YES	ABSCISIC ACID-INSENSITIVE 5-like protein 2 [UniProtKB/Swiss-Prot:Q9LES3]	Os05g0489700	NA
TaAL5-A	TraesCS1D02G329200	0.93	4.9	YES	Protein tesmin/TSO1-like CXC 2 [UniProtKB/Swiss-Prot:F4JIF5]	Os05g0509400	NA
TaAL5-A	TraesCS4A02G361600	0.9	9	YES	NA	NA	NA
TaAL5-A	TraesCS5B02G406200	0.92	8.66	YES	Upstream activation factor subunit spp27 [UniProtKB/Swiss-Prot:O74503]	Os03g0764450	NA
TaAL5-A	TraesCS5D02G411700	0.9	14.14	YES	Upstream activation factor subunit spp27 [UniProtKB/Swiss-Prot:O74503]	Os03g0764450	NA
TaAL5-A	TraesCS7A02G268700	0.93	6	YES	Probable transcription factor PosF21 [UniProtKB/Swiss-Prot:Q04088]	Os08g0543900	NA
TaAL4-D	TraesCS2B02G512800	0.94	18.3	YES	NA	Os07g0421000	NA
TaAL4-D	TraesCS2D02G343100	0.94	22.72	YES	NA	Os04g0486300	NA
TaAL4-D	TraesCS3A02G486600	0.94	10.63	YES	BTB/POZ and MATH domain-containing protein 1 [UniProtKB/Swiss-Prot:Q8L765]	NA	NA
TaAL4-D	TraesCS3B02G473600	0.91	24.54	YES	Transcription factor MYB105 [UniProtKB/Swiss-Prot:Q9SEZ4]	NA	NA
TaAL4-D	TraesCS7D02G234200	0.94	21.82	YES	Protein POOR HOMOLOGOUS SYNAPSIS 1 [UniProtKB/Swiss-Prot:Q6W2J0]	Os06g0473000	AT1G10710
TaAL4-A	TraesCS1B02G124200	0.96	16.79	YES	DNA-directed RNA polymerase V subunit 7 [UniProtKB/Swiss-Prot:A6QRA1]	Os05g0157100	AT4G14660
TaAL4-A	TraesCS2A02G484100	0.95	27.13	YES	Xyloglucan endotransglucosylase/hydrolase protein 9 [UniProtKB/Swiss-Prot:Q8LDW9]	Os04g0631200	NA
TaAL4-A	TraesCS2D02G167100	0.95	19.75	YES	B3 domain-containing protein Os06g0194400 [UniProtKB/Swiss-Prot:Q69V36]	NA	NA
TaAL4-A	TraesCS2D02G401100	0.96	12.45	YES	HMG1/2-like protein [UniProtKB/Swiss-Prot:P40620]	Os04g0564600	AT4G35570
TaAL4-A	TraesCS3D02G029300	0.96	16	YES	E3 ubiquitin-protein ligase SINA-like 7 [UniProtKB/Swiss-Prot:Q9FKD7]	NA	NA
TaAL4-A	TraesCS3D02G078800	0.95	24.27	YES	NA	NA	NA
TaAL4-A	TraesCS3D02G170600	0.96	3.16	YES	Topoisomerase 6 subunit A3 [UniProtKB/Swiss-Prot:Q0DSV9]	NA	NA
TaAL4-A	TraesCS4A02G289700	0.96	10.58	YES	Ankyrin-3 [UniProtKB/Swiss-Prot:Q12955]	Os03g0680500	NA
TaAL4-A	TraesCS5D02G086100	0.96	10	YES	NA	NA	NA
TaAL4-A	TraesCS6B02G126900	0.96	23.45	YES	Kinetochore protein NUF2 homolog [UniProtKB/Swiss-Prot:Q8RXJ0]	NA	NA
TaAL4-A	TraesCS7B02G317300	0.96	4.58	YES	NA	NA	NA
TaAL3-D	TraesCS2A02G224100	0.91	10.95	YES	Ankyrin repeat domain-containing protein 13C [UniProtKB/Swiss-Prot:Q28C34]	Os07g0512100	AT1G62050
TaAL3-D	TraesCS2D02G022800	0.92	6.16	YES	Formamidopyrimidine-DNA glycosylase [UniProtKB/Swiss-Prot:O80358]	Os08g0304900	AT1G52500
TaAL3-D	TraesCS3B02G078900	0.9	29.39	YES	NA	Os01g0144600	NA
TaAL3-D	TraesCS3B02G284700	0.92	10.2	YES	RNA polymerase II transcriptional coactivator KELP [UniProtKB/Swiss-Prot:O65155]	Os01g0706000	AT4G10920
TaAL3-D	TraesCS5B02G176600	0.9	11.83	YES	Transcription initiation factor TFIID subunit 15 [UniProtKB/Swiss-Prot:Q9AST1]	Os09g0299500	AT1G50300
TaAL3-D	TraesCS5D02G183400	0.91	7.42	YES	Transcription initiation factor TFIID subunit 15 [UniProtKB/Swiss-Prot:Q9AST1]	Os09g0299500	NA
TaAL3-D	TraesCS5D02G508800	0.91	14.14	YES	GATA transcription factor 15 [UniProtKB/Swiss-Prot:Q8LG10]	NA	AT3G16870
TaAL3-D	TraesCS6B02G319800	0.92	6	YES	H/ACA ribonucleoprotein complex subunit 2-like protein [UniProtKB/Swiss-Prot:Q9LEY9]	Os02g0728600	AT5G08180
TaAL3-D	TraesCS6D02G308200	0.9	10.2	YES	STOREKEEPER protein [UniProtKB/Swiss-Prot:Q94IK2]	Os02g0768700	NA
TaAL3-D	TraesCS7B02G314900	0.9	26.98	YES	Leucine-rich repeat extensin-like protein 1 [UniProtKB/Swiss-Prot:O65375]	Os06g0704500	NA
TaAL3-B	TraesCS1D02G061500	0.92	46.73	YES	Interactor of constitutive active ROPs 2, chloroplastic [UniProtKB/Swiss-Prot:Q9ZQC5]	Os05g0122600	NA
TaAL3-A	TraesCS2D02G325700	0.9	14.49	YES	Dynein light chain, cytoplasmic [UniProtKB/Swiss-Prot:Q86A88]	Os04g0462600	AT1G23220
TaAL3-A	TraesCS3D02G370500	0.91	45.86	YES	Histone H3.2 [UniProtKB/Swiss-Prot:P68428]	Os04g0419600	AT5G10390
TaAL3-A	TraesCS4B02G084700	0.9	6.32	YES	Homeobox-leucine zipper protein ANTHOCYANINLESS 2 [UniProtKB/Swiss-Prot:Q0WV12]	NA	NA
TaAL3-A	TraesCS5D02G515100	0.92	31.14	YES	B3 domain-containing protein Os06g0194400 [UniProtKB/Swiss-Prot:Q69V36]	NA	NA
TaAL3-A	TraesCS6A02G145000	0.9	13.42	YES	FBD-associated F-box protein At4g13985 [UniProtKB/Swiss-Prot:Q4PSI6]	Os02g0178200	AT1G80470
TaAL3-A	TraesCSU02G104800	0.91	18.11	YES	Protein IQ-DOMAIN 14 [UniProtKB/Swiss-Prot:Q8LPG9]	Os08g0115200	NA
TaAL2-D	TraesCS1A02G306500	0.96	3	YES	Histone H3-like centromeric protein HTR12 [UniProtKB/Swiss-Prot:Q8RVQ9]	Os05g0489800	NA
TaAL2-D	TraesCS1D02G406100	0.94	22.91	YES	NA	NA	NA
TaAL2-D	TraesCS2A02G185600	0.92	14.76	YES	Ethylene-responsive transcription factor ERN1 [UniProtKB/Swiss-Prot:A2Q5W1]	Os07g0575000	AT5G19790
TaAL2-D	TraesCS2A02G249800	0.95	10.25	YES	NA	Os07g0155200	NA
TaAL2-D	TraesCS2B02G260300	0.96	3.74	YES	AT-rich interactive domain-containing protein 3 [UniProtKB/Swiss-Prot:Q940Y3]	Os06g0622300	NA
TaAL2-D	TraesCS2B02G330300	0.94	5.29	YES	Kinetochore protein SPC24 homolog [UniProtKB/Swiss-Prot:Q67XT3]	Os04g0445400	NA
TaAL2-D	TraesCS2D02G245500	0.95	11.4	YES	AT-rich interactive domain-containing protein 3 [UniProtKB/Swiss-Prot:Q940Y3]	Os06g0622300	NA
TaAL2-D	TraesCS2D02G496200	0.92	22	YES	Mediator of RNA polymerase II transcription subunit 7b [UniProtKB/Swiss-Prot:Q9LZD7]	Os04g0661800	AT5G03500
TaAL2-D	TraesCS3B02G402900	0.92	16.73	YES	Protein BUD31 homolog 1 [UniProtKB/Swiss-Prot:Q94DE2]	Os01g0857700	AT4G21110
TaAL2-D	TraesCS3D02G391000	0.95	6.93	YES	NA	Os01g0898400	NA
TaAL2-D	TraesCS4D02G156000	0.93	28.28	YES	NA	Os03g0392400	NA
TaAL2-D	TraesCS5A02G115400	0.95	24.6	YES	Protein SUPPRESSOR OF GENE SILENCING 3 homolog [UniProtKB/Swiss-Prot:A1Y2B7]	Os12g0197500	NA
TaAL2-D	TraesCS5A02G466600	0.95	19.24	YES	NA	Os03g0811500	NA
TaAL2-D	TraesCS5B02G340800	0.91	17.38	YES	NA	NA	NA
TaAL2-D	TraesCS5B02G376500	0.93	27.75	YES	Expansin-B12 [UniProtKB/Swiss-Prot:Q10G40]	Os03g0645000	NA
TaAL2-D	TraesCS5B02G467800	0.95	10.82	YES	NA	NA	NA
TaAL2-D	TraesCS5D02G193100	0.93	17.75	YES	Cell division cycle 20.1, cofactor of APC complex [UniProtKB/Swiss-Prot:Q9SZA4]	Os09g0242300	AT4G33260
TaAL2-D	TraesCS6B02G235800	0.95	8.12	YES	Armadillo repeat-containing protein LFR [UniProtKB/Swiss-Prot:Q9LS90]	NA	AT3G22990
TaAL2-D	TraesCS6D02G190800	0.96	7.21	YES	Armadillo repeat-containing protein LFR [UniProtKB/Swiss-Prot:Q9LS90]	NA	AT3G22990
TaAL2-D	TraesCS7A02G350000	0.95	24	YES	Putative E3 ubiquitin-protein ligase UBR7 [UniProtKB/Swiss-Prot:Q8N806]	Os06g0529800	AT4G23860
TaAL2-D	TraesCS7B02G467500	0.94	17.49	YES	F-box protein At5g07610 [UniProtKB/Swiss-Prot:Q9FLS0]	NA	NA
TaAL2-D	TraesCSU02G037800	0.94	16.91	YES	NA	NA	NA
TaAL2-B	TraesCS1A02G378800	0.95	24.25	YES	BTB/POZ and MATH domain-containing protein 2 [UniProtKB/Swiss-Prot:Q9M8J9]	Os05g0398100	NA
TaAL2-B	TraesCS1B02G051100	0.93	16.97	YES	Nuclear pore complex protein NUP43 [UniProtKB/Swiss-Prot:Q24JJ9]	Os08g0266600	NA
TaAL2-B	TraesCS1B02G236400	0.93	20.49	YES	TATA box-binding protein-associated factor RNA polymerase I subunit B [UniProtKB/Swiss-Prot:Q5W770]	Os05g0352700	NA
TaAL2-B	TraesCS2A02G249800	0.95	20.78	YES	NA	Os07g0155200	NA
TaAL2-B	TraesCS2B02G597500	0.94	21	YES	Actin-related protein 6 [UniProtKB/Swiss-Prot:Q5NBI2]	Os01g0269900	AT3G33520
TaAL2-B	TraesCS2D02G337500	0.92	27.71	YES	NA	Os04g0480400	NA
TaAL2-B	TraesCS2D02G496200	0.92	22.85	YES	Mediator of RNA polymerase II transcription subunit 7b [UniProtKB/Swiss-Prot:Q9LZD7]	Os04g0661800	AT5G03500
TaAL2-B	TraesCS3A02G174600	0.95	23.98	YES	NA	NA	NA
TaAL2-B	TraesCS3A02G182800	0.93	12.57	YES	Uncharacterized isomerase BH0283 [UniProtKB/Swiss-Prot:Q9KG32]	Os01g0266500	NA
TaAL2-B	TraesCS3A02G415200	0.95	23.43	YES	Histone deacetylase HDT3 [UniProtKB/Swiss-Prot:Q9M4U4]	Os01g0909100	NA
TaAL2-B	TraesCS3B02G450300	0.95	27.5	YES	Histone deacetylase HDT3 [UniProtKB/Swiss-Prot:Q9M4U4]	Os01g0909100	NA
TaAL2-B	TraesCS3D02G319700	0.94	28.16	YES	CDP-diacylglycerol--glycerol-3-phosphate 3-phosphatidyltransferase 1, chloroplastic [UniProtKB/Swiss-Prot:Q5N9A1]	Os01g0789100	NA
TaAL2-B	TraesCS4A02G406500	0.95	10.95	YES	Probable rRNA-processing protein EBP2 homolog [UniProtKB/Swiss-Prot:Q9LUJ5]	Os07g0475800	AT3G22660
TaAL2-B	TraesCS4B02G392900	0.94	20.78	YES	NA	NA	NA
TaAL2-B	TraesCS4D02G162900	0.95	11.53	YES	Serine/arginine-rich SC35-like splicing factor SCL28 [UniProtKB/Swiss-Prot:Q1PDV2]	NA	NA
TaAL2-B	TraesCS5A02G466600	0.95	19.05	YES	NA	Os03g0811500	NA
TaAL2-B	TraesCS5B02G537400	0.95	20.4	YES	Cleavage and polyadenylation specificity factor subunit 3-I [UniProtKB/Swiss-Prot:Q9C952]	Os03g0852900	AT1G61010
TaAL2-B	TraesCS6A02G098700	0.96	12.25	YES	Kinetochore protein NUF2 homolog [UniProtKB/Swiss-Prot:Q8RXJ0]	NA	NA
TaAL2-B	TraesCS6A02G157900	0.92	26.53	YES	Nuclear transcription factor Y subunit C-4 [UniProtKB/Swiss-Prot:Q655V5]	Os02g0170500	AT1G56170
TaAL2-B	TraesCS6A02G178400	0.96	7.21	YES	NA	Os02g0208200	NA
TaAL2-B	TraesCS6B02G222800	0.94	21.21	YES	Basic leucine zipper 6 [UniProtKB/Swiss-Prot:Q5JMK6]	Os02g0538900	NA
TaAL2-B	TraesCS6B02G235800	0.96	2	YES	Armadillo repeat-containing protein LFR [UniProtKB/Swiss-Prot:Q9LS90]	NA	AT3G22990
TaAL2-B	TraesCS6B02G410100	0.94	14.07	YES	18S rRNA (guanine-N(7))-methyltransferase RID2 [UniProtKB/Swiss-Prot:Q9LVD0]	Os02g0804300	AT5G57280
TaAL2-B	TraesCS6D02G190800	0.96	4.24	YES	Armadillo repeat-containing protein LFR [UniProtKB/Swiss-Prot:Q9LS90]	NA	AT3G22990
TaAL2-B	TraesCS7B02G126900	0.94	13.23	YES	Serine/threonine-protein phosphatase 4 regulatory subunit 2 [UniProtKB/Swiss-Prot:Q9W2U4]	Os06g0300700	NA
TaAL2-B	TraesCS7B02G358800	0.95	4.58	YES	Exosome complex component RRP45B [UniProtKB/Swiss-Prot:Q9M209]	Os02g0550700	AT3G12990
TaAL2-B	TraesCS7D02G538400	0.93	17.15	YES	HMG1/2-like protein [UniProtKB/Swiss-Prot:P40621]	Os06g0728000	NA
TaAL2-B	TraesCSU02G037800	0.95	18.33	YES	NA	NA	NA
TaAL2-A	TraesCS3A02G355900	0.9	28.93	YES	40S ribosomal protein S15a-1 [UniProtKB/Swiss-Prot:P42798]	Os02g0478600	AT5G59850
TaAL2-A	TraesCS3B02G388800	0.91	28.35	YES	40S ribosomal protein S15a-1 [UniProtKB/Swiss-Prot:P42798]	Os02g0478600	AT5G59850
TaAL2-A	TraesCS5B02G115800	0.91	12.73	YES	DNA-directed RNA polymerases II, IV and V subunit 10 [UniProtKB/Swiss-Prot:Q8LFJ6]	Os12g0180400	AT1G11475
TaAL2-A	TraesCS5B02G450300	0.91	26.08	YES	Chromatin remodeling protein SHL [UniProtKB/Swiss-Prot:Q9FEN9]	Os03g0799600	AT4G22140
TaAL2-A	TraesCS7B02G157300	0.91	23.07	YES	60S ribosomal protein L17-2 [UniProtKB/Swiss-Prot:P35267]	Os08g0530200	AT1G27400
TaAL2-A	TraesCS7D02G072400	0.9	28.86	YES	Transcription initiation factor TFIID subunit 14b [UniProtKB/Swiss-Prot:Q9FH40]	Os06g0137300	AT5G45600
TaAL2-A	TraesCS7D02G299900	0.91	8.54	YES	Small nuclear ribonucleoprotein E [UniProtKB/Swiss-Prot:A1XQR9]	Os08g0151400	AT2G18740
TaAL11-D	TraesCS2A02G486900	0.95	4.9	YES	Very-long-chain 3-oxoacyl-CoA reductase 1 [UniProtKB/Swiss-Prot:Q8L9C4]	Os04g0116600	NA
TaAL11-D	TraesCS2B02G027400	1	2.45	YES	NA	NA	NA
TaAL11-D	TraesCS2B02G143500	0.92	5.66	YES	NA	NA	NA
TaAL11-D	TraesCS5B02G204300	1	3	YES	50S ribosomal protein L22, chloroplastic [UniProtKB/Swiss-Prot:Q95H48]	CAA33935	NA
TaAL11-D	TraesCS6B02G329100	0.99	4.47	YES	NA	NA	NA
TaAL11-D	TraesCS7A02G437200	0.93	5.29	YES	NA	NA	NA
TaAL11-D	TraesCS7D02G206600	1	4	YES	Probable ubiquitin-conjugating enzyme E2 23 [UniProtKB/Swiss-Prot:Q9ZVX1]	Os01g0125900	AT2G16920
TaAL10-Un	TraesCS2D02G566100	0.95	1.73	YES	Probable indole-3-pyruvate monooxygenase YUCCA10 [UniProtKB/Swiss-Prot:Q9FVQ0]	Os11g0207700	AT1G48910
TaAL10-Un	TraesCS6A02G294500	0.96	1.41	YES	Cysteine-rich receptor-like protein kinase 6 [UniProtKB/Swiss-Prot:Q0D5R3]	Os02g0710500	AT1G70740
TaAL10-Un	TraesCS6D02G050400	0.9	8.77	YES	Receptor-like protein EIX2 [UniProtKB/Swiss-Prot:Q6JN46]	NA	NA
TaAL10-Un	TraesCS6D02G258800	0.93	6.32	YES	NA	NA	NA
TaAL10-Un	TraesCS7A02G203400	0.97	1	YES	NA	NA	NA
TaAL10-D	TraesCS2A02G078500	1	1	YES	NA	NA	NA
TaAL6-D	TraesCS1A02G247400	0.92	14.7	NA	Pentatricopeptide repeat-containing protein At3g53700, chloroplastic [UniProtKB/Swiss-Prot:Q9LFF1]	Os05g0393900	AT5G19020
TaAL6-D	TraesCS1B02G244400	0.94	21.98	NA	NA	Os02g0478500	AT5G48530
TaAL6-D	TraesCS1B02G366600	0.94	22.36	NA	Pre-mRNA cleavage factor Im 25 kDa subunit 2 [UniProtKB/Swiss-Prot:Q8GXS3]	Os04g0683100	AT4G25550
TaAL6-B	TraesCS1A02G247400	0.92	24.82	NA	Pentatricopeptide repeat-containing protein At3g53700, chloroplastic [UniProtKB/Swiss-Prot:Q9LFF1]	Os05g0393900	AT5G19020
TaAL6-B	TraesCS1B02G366600	0.94	21.02	NA	Pre-mRNA cleavage factor Im 25 kDa subunit 2 [UniProtKB/Swiss-Prot:Q8GXS3]	Os04g0683100	AT4G25550
TaAL6-B	TraesCS2B02G587500	0.94	27.93	NA	Ankyrin-2 [UniProtKB/Swiss-Prot:Q01484]	NA	NA
TaAL6-A	TraesCS1B02G366600	0.94	13.42	NA	Pre-mRNA cleavage factor Im 25 kDa subunit 2 [UniProtKB/Swiss-Prot:Q8GXS3]	Os04g0683100	AT4G25550
TaAL6-A	TraesCS1B02G426900	0.9	21.28	NA	NA	Os05g0570350	NA
TaAL6-A	TraesCS2A02G356300	0.94	10.49	NA	Sister chromatid cohesion protein PDS5 homolog A [UniProtKB/Swiss-Prot:Q5F3V3]	Os04g0501600	NA
TaAL6-A	TraesCS2A02G475700	0.94	7.75	NA	NA	NA	NA
TaAL6-A	TraesCS2B02G587500	0.94	21.49	NA	Ankyrin-2 [UniProtKB/Swiss-Prot:Q01484]	NA	NA
TaAL6-A	TraesCS6B02G235900	0.94	24.68	NA	DNA mismatch repair protein PMS1 [UniProtKB/Swiss-Prot:Q941I6]	Os02g0592300	NA
TaAL5-D	TraesCS5A02G401500	0.92	10.95	NA	Upstream activation factor subunit spp27 [UniProtKB/Swiss-Prot:O74503]	Os03g0764450	NA
TaAL5-A	TraesCS1B02G340500	0.92	6	NA	Protein tesmin/TSO1-like CXC 2 [UniProtKB/Swiss-Prot:F4JIF5]	Os05g0509400	NA
TaAL4-D	TraesCS6A02G038800	0.94	18.22	NA	F-box protein At1g60400 [UniProtKB/Swiss-Prot:Q1PFI4]	NA	NA
TaAL4-A	TraesCS2A02G404100	0.96	12.73	NA	HMG1/2-like protein [UniProtKB/Swiss-Prot:P40620]	Os04g0564600	AT4G35570
TaAL4-A	TraesCS2B02G352700	0.96	13.71	NA	Protein POLYCHOME [UniProtKB/Swiss-Prot:O48533]	Os04g0472700	NA
TaAL4-A	TraesCS4D02G188100	0.96	22.45	NA	Probable protein phosphatase 2C 33 [UniProtKB/Swiss-Prot:Q10MN6]	Os03g0301700	AT3G05640
TaAL4-A	TraesCS7B02G067100	0.95	21.21	NA	F-box protein At5g07610 [UniProtKB/Swiss-Prot:Q9FLS0]	NA	NA
TaAL3-B	TraesCS1A02G060600	0.92	34.32	NA	Interactor of constitutive active ROPs 2, chloroplastic [UniProtKB/Swiss-Prot:Q9ZQC5]	Os05g0122600	AT2G37080
TaAL2-D	TraesCS1A02G398600	0.93	28.27	NA	NA	NA	NA
TaAL2-D	TraesCS3B02G031100	0.94	22.98	NA	Putative E3 ubiquitin-protein ligase SINA-like 6 [UniProtKB/Swiss-Prot:Q9FKD9]	NA	NA
TaAL2-D	TraesCS4D02G354800	0.94	20.45	NA	Probable small nuclear ribonucleoprotein Sm D2 [UniProtKB/Swiss-Prot:Q9VI10]	Os05g0314100	AT2G47640
TaAL2-B	TraesCS5B02G339200	0.95	24.74	NA	Rop guanine nucleotide exchange factor 1 [UniProtKB/Swiss-Prot:Q93ZY2]	Os09g0544800	AT4G38430
TaAL2-B	TraesCS5D02G018600	0.95	22.58	NA	NA	NA	NA
TaAL2-A	TraesCS7A02G496000	0.91	25.22	NA	Probable small nuclear ribonucleoprotein F [UniProtKB/Swiss-Prot:Q9SUM2]	Os02g0177500	AT4G30220
TaAL11-D	TraesCS1A02G010800	1	1.73	NA	Salt stress-induced protein [UniProtKB/Swiss-Prot:A2WPN7]	NA	NA
TaAL10-Un	TraesCS3D02G016500	0.91	10.1	NA	Phenylalanine ammonia-lyase [UniProtKB/Swiss-Prot:P14717]	Os02g0626100	AT2G37040
TaAL10-Un	TraesCS4D02G258400	0.91	5	NA	NA	NA	NA

## Sheet: Table S6
Table S6. The sequence and position of AL bingding site on the promoter of TaAL's downstream target genes.
Target gene	AL bingding site (G-rich motif)	position	position
TraesCS1A02G136000	gtgggg	-1164	-1158
TraesCS1A02G136000	gtgggg	-1164	-1158
TraesCS1A02G136000	gaggtg	-1005	-999
TraesCS1A02G136000	gaggtg	-1005	-999
TraesCS1A02G136000	gtggtg	-600	-594
TraesCS1A02G136000	gtggtg	-600	-594
TraesCS1A02G136000	gtggtg	-600	-594
TraesCS1A02G136000	gtggtg	-600	-594
TraesCS1A02G147600	gtggag	-849	-843
TraesCS1A02G147600	gtggag	-849	-843
TraesCS1A02G147600	gtggag	-765	-759
TraesCS1A02G147600	gtggag	-765	-759
TraesCS1A02G147600	gaggtg	-153	-147
TraesCS1A02G147600	gaggtg	-153	-147
TraesCS1A02G306500	gtgggg	-1278	-1272
TraesCS1A02G306500	gtggtg	-275	-269
TraesCS1A02G306500	gtggtg	-275	-269
TraesCS1A02G378800	gtgggg	-1219	-1213
TraesCS1A02G433000	gtggag	-803	-797
TraesCS1A02G433000	gtggtg	-481	-475
TraesCS1A02G433000	gtggtg	-481	-475
TraesCS1A02G433000	gtggtg	-451	-445
TraesCS1A02G433000	gtggtg	-451	-445
TraesCS1A02G433000	ggggtg	-438	-432
TraesCS1A02G433000	gtgggg	-435	-429
TraesCS1A02G434100	gtggag	-1108	-1102
TraesCS1A02G434100	gtggtg	-832	-826
TraesCS1A02G434100	gtggtg	-832	-826
TraesCS1A02G434100	gtggcg	-773	-767
TraesCS1A02G434100	gcggtg	-10	-4
TraesCS1B02G051100	ggggtg	-487	-481
TraesCS1B02G124200	gcggtg	-916	-910
TraesCS1B02G124200	gtggtg	-524	-518
TraesCS1B02G124200	gtggtg	-524	-518
TraesCS1B02G157800	gaggtg	-815	-809
TraesCS1B02G236400	gtggcg	-1494	-1488
TraesCS1B02G236400	gtggcg	-1494	-1488
TraesCS1B02G236400	gtggcg	-979	-973
TraesCS1B02G236400	gtggcg	-979	-973
TraesCS1B02G236400	gtggtg	-889	-883
TraesCS1B02G236400	gtggtg	-889	-883
TraesCS1B02G236400	gtggtg	-889	-883
TraesCS1B02G236400	gtggtg	-889	-883
TraesCS1B02G236400	gaggtg	-850	-844
TraesCS1B02G236400	gaggtg	-850	-844
TraesCS1B02G236400	gtgggg	-823	-817
TraesCS1B02G236400	gtgggg	-823	-817
TraesCS1B02G236400	gaggtg	-695	-689
TraesCS1B02G236400	gaggtg	-695	-689
TraesCS1B02G236400	gtggag	-548	-542
TraesCS1B02G236400	gtggag	-548	-542
TraesCS1B02G236400	gtggcg	-145	-139
TraesCS1B02G236400	gtggcg	-145	-139
TraesCS1D02G061500	gaggtg	-1197	-1191
TraesCS1D02G061500	gaggtg	-1197	-1191
TraesCS1D02G061500	gtggtg	-57	-51
TraesCS1D02G061500	gtggtg	-57	-51
TraesCS1D02G061500	gtggtg	-57	-51
TraesCS1D02G061500	gtggtg	-57	-51
TraesCS1D02G093200	gtggag	-1194	-1188
TraesCS1D02G093200	gtggag	-1095	-1089
TraesCS1D02G305800	ggggtg	-686	-680
TraesCS1D02G305800	gcggtg	-196	-190
TraesCS1D02G306000	gaggtg	-1370	-1364
TraesCS1D02G306000	gtggag	-1322	-1316
TraesCS1D02G306000	gtggag	-1292	-1286
TraesCS1D02G306000	gtggag	-1270	-1264
TraesCS1D02G306000	gcggtg	-1201	-1195
TraesCS1D02G306000	gaggtg	-637	-631
TraesCS1D02G329200	ggggtg	-1153	-1147
TraesCS1D02G354500	ggggtg	-328	-322
TraesCS1D02G354500	ggggtg	-199	-193
TraesCS1D02G406100	gtggag	-1257	-1251
TraesCS1D02G406100	gcggtg	-1075	-1069
TraesCS1D02G406100	gtggcg	-1021	-1015
TraesCS1D02G406100	ggggtg	-224	-218
TraesCS1D02G448300	gtggtg	-625	-619
TraesCS1D02G448300	gtggtg	-625	-619
TraesCS1D02G448300	gtggtg	-392	-386
TraesCS1D02G448300	gtggtg	-392	-386
TraesCS1D02G448300	gtggtg	-224	-218
TraesCS1D02G448300	gtggtg	-224	-218
TraesCS2A02G078500	gaggtg	-1475	-1469
TraesCS2A02G078500	gtggcg	-1397	-1391
TraesCS2A02G078500	gtggag	-1273	-1267
TraesCS2A02G078500	gtggcg	-1041	-1035
TraesCS2A02G078500	ggggtg	-925	-919
TraesCS2A02G078500	ggggtg	-898	-892
TraesCS2A02G078500	gtgggg	-711	-705
TraesCS2A02G078500	ggggtg	-707	-701
TraesCS2A02G078500	gtgggg	-704	-698
TraesCS2A02G185600	gtggtg	-957	-951
TraesCS2A02G185600	gtggtg	-957	-951
TraesCS2A02G185600	gtggtg	-926	-920
TraesCS2A02G185600	gtggtg	-926	-920
TraesCS2A02G185600	ggggtg	-171	-165
TraesCS2A02G224100	gaggtg	-1032	-1026
TraesCS2A02G249800	gcggtg	-1258	-1252
TraesCS2A02G249800	gtggag	-486	-480
TraesCS2A02G344900	gaggtg	-945	-939
TraesCS2A02G352100	gtggag	-422	-416
TraesCS2A02G352100	gaggtg	-417	-411
TraesCS2A02G352100	gtggtg	-410	-404
TraesCS2A02G352100	gtggtg	-410	-404
TraesCS2A02G352100	gtggcg	-407	-401
TraesCS2A02G368500	gcggtg	-907	-901
TraesCS2A02G368500	gcggtg	-907	-901
TraesCS2A02G368500	gcggtg	-907	-901
TraesCS2A02G368500	gtggtg	-874	-868
TraesCS2A02G368500	gtggtg	-874	-868
TraesCS2A02G368500	gtggtg	-874	-868
TraesCS2A02G368500	gtggtg	-874	-868
TraesCS2A02G368500	gtggtg	-874	-868
TraesCS2A02G368500	gtggtg	-874	-868
TraesCS2A02G368500	gtggtg	-871	-865
TraesCS2A02G368500	gtggtg	-871	-865
TraesCS2A02G368500	gtggtg	-871	-865
TraesCS2A02G368500	gtggtg	-871	-865
TraesCS2A02G368500	gtggtg	-871	-865
TraesCS2A02G368500	gtggtg	-871	-865
TraesCS2A02G368500	gtgggg	-771	-765
TraesCS2A02G368500	gtgggg	-771	-765
TraesCS2A02G368500	gtgggg	-771	-765
TraesCS2A02G368500	ggggtg	-769	-763
TraesCS2A02G368500	ggggtg	-769	-763
TraesCS2A02G368500	ggggtg	-769	-763
TraesCS2A02G368500	gaggtg	-531	-525
TraesCS2A02G368500	gaggtg	-531	-525
TraesCS2A02G368500	gaggtg	-531	-525
TraesCS2A02G368500	gaggtg	-488	-482
TraesCS2A02G368500	gaggtg	-488	-482
TraesCS2A02G368500	gaggtg	-488	-482
TraesCS2A02G484100	gtggag	-977	-971
TraesCS2A02G484100	gtggag	-971	-965
TraesCS2A02G486900	gtggag	-1324	-1318
TraesCS2A02G486900	gtggtg	-655	-649
TraesCS2A02G486900	gtggtg	-655	-649
TraesCS2A02G555800	gtggtg	-649	-643
TraesCS2A02G555800	gtggtg	-649	-643
TraesCS2B02G027400	gtggtg	-1439	-1433
TraesCS2B02G027400	gtggtg	-1439	-1433
TraesCS2B02G027400	gtggag	-712	-706
TraesCS2B02G027400	gtggag	-679	-673
TraesCS2B02G027400	gtgggg	-213	-207
TraesCS2B02G143500	gtggtg	-1448	-1442
TraesCS2B02G143500	gtggtg	-1448	-1442
TraesCS2B02G143500	gaggtg	-1424	-1418
TraesCS2B02G143500	gaggtg	-1036	-1030
TraesCS2B02G143500	gtggtg	-900	-894
TraesCS2B02G143500	gtggtg	-900	-894
TraesCS2B02G143500	gtggag	-502	-496
TraesCS2B02G257000	gtggtg	-1453	-1447
TraesCS2B02G257000	gtggtg	-1453	-1447
TraesCS2B02G257000	gtggtg	-1443	-1437
TraesCS2B02G257000	gtggtg	-1443	-1437
TraesCS2B02G257000	ggggtg	-862	-856
TraesCS2B02G260300	ggggtg	-1252	-1246
TraesCS2B02G260300	ggggtg	-1252	-1246
TraesCS2B02G273200	ggggtg	-1366	-1360
TraesCS2B02G273200	ggggtg	-1366	-1360
TraesCS2B02G273200	ggggtg	-899	-893
TraesCS2B02G273200	ggggtg	-899	-893
TraesCS2B02G273200	gtgggg	-896	-890
TraesCS2B02G273200	gtgggg	-896	-890
TraesCS2B02G273200	gcggtg	-863	-857
TraesCS2B02G273200	gcggtg	-863	-857
TraesCS2B02G273200	gcggtg	-727	-721
TraesCS2B02G273200	gcggtg	-727	-721
TraesCS2B02G273200	gtggag	-724	-718
TraesCS2B02G273200	gtggag	-724	-718
TraesCS2B02G330300	gtggtg	-1330	-1324
TraesCS2B02G330300	gtggtg	-1330	-1324
TraesCS2B02G330300	gtggtg	-1033	-1027
TraesCS2B02G330300	gtggtg	-1033	-1027
TraesCS2B02G330300	gtggtg	-497	-491
TraesCS2B02G330300	gtggtg	-497	-491
TraesCS2B02G385700	gaggtg	-1355	-1349
TraesCS2B02G385700	gaggtg	-1355	-1349
TraesCS2B02G385700	gaggtg	-1355	-1349
TraesCS2B02G385700	gcggtg	-1177	-1171
TraesCS2B02G385700	gcggtg	-1177	-1171
TraesCS2B02G385700	gcggtg	-1177	-1171
TraesCS2B02G385700	gaggtg	-422	-416
TraesCS2B02G385700	gaggtg	-422	-416
TraesCS2B02G385700	gaggtg	-422	-416
TraesCS2B02G512800	gtggcg	-1481	-1475
TraesCS2B02G512800	gaggtg	-1432	-1426
TraesCS2B02G512800	gtggcg	-735	-729
TraesCS2B02G512800	gtggag	-402	-396
TraesCS2B02G512800	gaggtg	-332	-326
TraesCS2B02G512800	gaggtg	-163	-157
TraesCS2B02G597500	gtggcg	-1201	-1195
TraesCS2D02G022800	gtggag	-1416	-1410
TraesCS2D02G022800	ggggtg	-975	-969
TraesCS2D02G022800	gaggtg	-863	-857
TraesCS2D02G022800	gtggcg	-860	-854
TraesCS2D02G022800	gtggag	-587	-581
TraesCS2D02G022800	gaggtg	-115	-109
TraesCS2D02G022800	gtgggg	-21	-15
TraesCS2D02G022800	ggggtg	-18	-12
TraesCS2D02G160700	gaggtg	-782	-776
TraesCS2D02G160700	ggggtg	-440	-434
TraesCS2D02G160700	gtggtg	-77	-71
TraesCS2D02G160700	gtggtg	-77	-71
TraesCS2D02G167100	gtggtg	-705	-699
TraesCS2D02G167100	gtggtg	-705	-699
TraesCS2D02G245500	gtggtg	-1423	-1417
TraesCS2D02G245500	gtggtg	-1423	-1417
TraesCS2D02G245500	gtggtg	-1423	-1417
TraesCS2D02G245500	gtggtg	-1423	-1417
TraesCS2D02G245500	gtggtg	-1423	-1417
TraesCS2D02G245500	gtggtg	-1423	-1417
TraesCS2D02G245500	gtggtg	-1386	-1380
TraesCS2D02G245500	gtggtg	-1386	-1380
TraesCS2D02G245500	gtggtg	-1386	-1380
TraesCS2D02G245500	gtggtg	-1386	-1380
TraesCS2D02G245500	gtggtg	-1386	-1380
TraesCS2D02G245500	gtggtg	-1386	-1380
TraesCS2D02G245500	gtggag	-558	-552
TraesCS2D02G245500	gtggag	-558	-552
TraesCS2D02G245500	gtggag	-558	-552
TraesCS2D02G325700	gaggtg	-575	-569
TraesCS2D02G325700	gtgggg	-515	-509
TraesCS2D02G337500	ggggtg	-807	-801
TraesCS2D02G337500	ggggtg	-807	-801
TraesCS2D02G337500	ggggtg	-447	-441
TraesCS2D02G337500	ggggtg	-447	-441
TraesCS2D02G337500	ggggtg	-201	-195
TraesCS2D02G337500	ggggtg	-201	-195
TraesCS2D02G343100	gtggtg	-721	-715
TraesCS2D02G343100	gtggtg	-721	-715
TraesCS2D02G365300	gcggtg	-1055	-1049
TraesCS2D02G365300	gcggtg	-1055	-1049
TraesCS2D02G365300	gcggtg	-1055	-1049
TraesCS2D02G365300	gtgggg	-1035	-1029
TraesCS2D02G365300	gtgggg	-1035	-1029
TraesCS2D02G365300	gtgggg	-1035	-1029
TraesCS2D02G365300	ggggtg	-895	-889
TraesCS2D02G365300	ggggtg	-895	-889
TraesCS2D02G365300	ggggtg	-895	-889
TraesCS2D02G365300	gtggtg	-892	-886
TraesCS2D02G365300	gtggtg	-892	-886
TraesCS2D02G365300	gtggtg	-892	-886
TraesCS2D02G365300	gtggtg	-892	-886
TraesCS2D02G365300	gtggtg	-892	-886
TraesCS2D02G365300	gtggtg	-892	-886
TraesCS2D02G365300	gtggtg	-889	-883
TraesCS2D02G365300	gtggtg	-889	-883
TraesCS2D02G365300	gtggtg	-889	-883
TraesCS2D02G365300	gtggtg	-889	-883
TraesCS2D02G365300	gtggtg	-889	-883
TraesCS2D02G365300	gtggtg	-889	-883
TraesCS2D02G365300	gaggtg	-849	-843
TraesCS2D02G365300	gaggtg	-849	-843
TraesCS2D02G365300	gaggtg	-849	-843
TraesCS2D02G365300	gcggtg	-828	-822
TraesCS2D02G365300	gcggtg	-828	-822
TraesCS2D02G365300	gcggtg	-828	-822
TraesCS2D02G365300	gtggcg	-825	-819
TraesCS2D02G365300	gtggcg	-825	-819
TraesCS2D02G365300	gtggcg	-825	-819
TraesCS2D02G365300	gtgggg	-790	-784
TraesCS2D02G365300	gtgggg	-790	-784
TraesCS2D02G365300	gtgggg	-790	-784
TraesCS2D02G401100	gtggag	-223	-217
TraesCS2D02G401100	gtggag	-223	-217
TraesCS2D02G404500	gtggag	-580	-574
TraesCS2D02G404500	gtggcg	-349	-343
TraesCS2D02G404500	gcggtg	-155	-149
TraesCS2D02G404500	gtggag	-121	-115
TraesCS2D02G496200	gaggtg	-705	-699
TraesCS2D02G496200	ggggtg	-370	-364
TraesCS2D02G566100	gtgggg	-879	-873
TraesCS3A02G174600	gaggtg	-1467	-1461
TraesCS3A02G174600	gtggtg	-304	-298
TraesCS3A02G174600	gtggtg	-304	-298
TraesCS3A02G182800	gtggag	-1479	-1473
TraesCS3A02G182800	gtggag	-1479	-1473
TraesCS3A02G182800	ggggtg	-1366	-1360
TraesCS3A02G182800	ggggtg	-1366	-1360
TraesCS3A02G182800	gaggtg	-1354	-1348
TraesCS3A02G182800	gaggtg	-1354	-1348
TraesCS3A02G182800	gtggtg	-1021	-1015
TraesCS3A02G182800	gtggtg	-1021	-1015
TraesCS3A02G182800	gtggtg	-1021	-1015
TraesCS3A02G182800	gtggtg	-1021	-1015
TraesCS3A02G355900	gcggtg	-900	-894
TraesCS3A02G378600	gtgggg	-1235	-1229
TraesCS3A02G378600	gtgggg	-427	-421
TraesCS3A02G378600	ggggtg	-425	-419
TraesCS3A02G378600	gtgggg	-422	-416
TraesCS3A02G378600	ggggtg	-419	-413
TraesCS3A02G378600	gtgggg	-412	-406
TraesCS3A02G378600	ggggtg	-410	-404
TraesCS3A02G378600	gtgggg	-407	-401
TraesCS3A02G378600	ggggtg	-404	-398
TraesCS3A02G378600	gtgggg	-384	-378
TraesCS3A02G378600	gtgggg	-282	-276
TraesCS3A02G378600	gtggcg	-239	-233
TraesCS3A02G384100	gtgggg	-645	-639
TraesCS3A02G384100	ggggtg	-490	-484
TraesCS3A02G384100	gtgggg	-254	-248
TraesCS3A02G415200	gtgggg	-919	-913
TraesCS3A02G415200	gtgggg	-919	-913
TraesCS3A02G422600	gtggcg	-229	-223
TraesCS3A02G486600	gtggag	-1051	-1045
TraesCS3B02G078900	ggggtg	-1303	-1297
TraesCS3B02G078900	gtggag	-1031	-1025
TraesCS3B02G078900	gtggag	-938	-932
TraesCS3B02G078900	gtggtg	-875	-869
TraesCS3B02G078900	gtggtg	-875	-869
TraesCS3B02G078900	gtggcg	-707	-701
TraesCS3B02G078900	gtggcg	-245	-239
TraesCS3B02G078900	gcggtg	-242	-236
TraesCS3B02G284700	ggggtg	-519	-513
TraesCS3B02G284700	gtggcg	-421	-415
TraesCS3B02G388800	gaggtg	-1489	-1483
TraesCS3B02G388800	gcggtg	-910	-904
TraesCS3B02G388800	ggggtg	-831	-825
TraesCS3B02G402900	ggggtg	-1134	-1128
TraesCS3B02G402900	ggggtg	-1134	-1128
TraesCS3B02G402900	gaggtg	-990	-984
TraesCS3B02G402900	gaggtg	-990	-984
TraesCS3B02G402900	gaggtg	-625	-619
TraesCS3B02G402900	gaggtg	-625	-619
TraesCS3B02G450300	gtggcg	-1396	-1390
TraesCS3B02G450300	gtggcg	-1332	-1326
TraesCS3B02G473600	gtggag	-1457	-1451
TraesCS3B02G473600	gcggtg	-843	-837
TraesCS3B02G473600	gtggtg	-720	-714
TraesCS3B02G473600	gtggtg	-720	-714
TraesCS3D02G029300	gtggcg	-773	-767
TraesCS3D02G029300	gcggtg	-87	-81
TraesCS3D02G078800	gtggcg	-1212	-1206
TraesCS3D02G078800	gtgggg	-196	-190
TraesCS3D02G170600	gtggtg	-1272	-1266
TraesCS3D02G170600	gtggtg	-1272	-1266
TraesCS3D02G170600	gcggtg	-1227	-1221
TraesCS3D02G170600	gtggtg	-438	-432
TraesCS3D02G170600	gtggtg	-438	-432
TraesCS3D02G170600	gtgggg	-383	-377
TraesCS3D02G170600	ggggtg	-381	-375
TraesCS3D02G170600	gtggcg	-129	-123
TraesCS3D02G319700	ggggtg	-514	-508
TraesCS3D02G319700	gtggcg	-498	-492
TraesCS3D02G370500	gtggtg	-1092	-1086
TraesCS3D02G370500	gtggtg	-1092	-1086
TraesCS3D02G391000	ggggtg	-1472	-1466
TraesCS3D02G402100	gtggcg	-1451	-1445
TraesCS3D02G402100	gtggcg	-1451	-1445
TraesCS3D02G402100	gtggtg	-1444	-1438
TraesCS3D02G402100	gtggtg	-1444	-1438
TraesCS3D02G402100	gtggtg	-1444	-1438
TraesCS3D02G402100	gtggtg	-1444	-1438
TraesCS3D02G402100	gtgggg	-1391	-1385
TraesCS3D02G402100	gtgggg	-1391	-1385
TraesCS3D02G402100	ggggtg	-1389	-1383
TraesCS3D02G402100	ggggtg	-1389	-1383
TraesCS3D02G470500	gtggag	-1417	-1411
TraesCS3D02G470500	gtggag	-1294	-1288
TraesCS3D02G470500	gtggcg	-1258	-1252
TraesCS3D02G470500	gtgggg	-938	-932
TraesCS4A02G289700	gtggcg	-1463	-1457
TraesCS4A02G289700	gaggtg	-148	-142
TraesCS4A02G361600	gaggtg	-1219	-1213
TraesCS4A02G406500	ggggtg	-1199	-1193
TraesCS4B02G024100	gtggag	-1339	-1333
TraesCS4B02G084700	gtggtg	-1461	-1455
TraesCS4B02G084700	gtggtg	-1461	-1455
TraesCS4B02G084700	gaggtg	-1358	-1352
TraesCS4B02G084700	ggggtg	-1293	-1287
TraesCS4B02G084700	gtggcg	-1290	-1284
TraesCS4B02G084700	gcggtg	-1218	-1212
TraesCS4B02G084700	gtggcg	-1206	-1200
TraesCS4B02G084700	gtgggg	-1199	-1193
TraesCS4B02G084700	gtggtg	-1183	-1177
TraesCS4B02G084700	gtggtg	-1183	-1177
TraesCS4B02G084700	gtggtg	-1180	-1174
TraesCS4B02G084700	gtggtg	-1180	-1174
TraesCS4B02G084700	gtggtg	-1163	-1157
TraesCS4B02G084700	gtggtg	-1163	-1157
TraesCS4B02G084700	gaggtg	-1062	-1056
TraesCS4B02G084700	gcggtg	-1052	-1046
TraesCS4B02G084700	gcggtg	-1015	-1009
TraesCS4B02G084700	gcggtg	-1015	-1009
TraesCS4B02G084700	gcggtg	-1015	-1009
TraesCS4B02G084700	gcggtg	-1015	-1009
TraesCS4B02G084700	gcggtg	-1015	-1009
TraesCS4B02G084700	gcggtg	-1015	-1009
TraesCS4B02G084700	gtggcg	-1012	-1006
TraesCS4B02G084700	gtggcg	-1012	-1006
TraesCS4B02G084700	gtggcg	-1012	-1006
TraesCS4B02G084700	gtggcg	-1012	-1006
TraesCS4B02G084700	gtggcg	-1012	-1006
TraesCS4B02G084700	gtggcg	-1012	-1006
TraesCS4B02G084700	gtggcg	-988	-982
TraesCS4B02G084700	gcggtg	-942	-936
TraesCS4B02G084700	gtggcg	-939	-933
TraesCS4B02G084700	gtggtg	-913	-907
TraesCS4B02G084700	gtggtg	-913	-907
TraesCS4B02G084700	gtggtg	-910	-904
TraesCS4B02G084700	gtggtg	-910	-904
TraesCS4B02G084700	gtggtg	-905	-899
TraesCS4B02G084700	gtggtg	-905	-899
TraesCS4B02G084700	gcggtg	-869	-863
TraesCS4B02G084700	gcggtg	-869	-863
TraesCS4B02G084700	gcggtg	-869	-863
TraesCS4B02G084700	gcggtg	-869	-863
TraesCS4B02G084700	gcggtg	-869	-863
TraesCS4B02G084700	gcggtg	-869	-863
TraesCS4B02G084700	gtggag	-866	-860
TraesCS4B02G084700	gtggag	-866	-860
TraesCS4B02G084700	gtggag	-866	-860
TraesCS4B02G084700	gtggag	-866	-860
TraesCS4B02G084700	gtggag	-866	-860
TraesCS4B02G084700	gtggag	-866	-860
TraesCS4B02G084700	gtggtg	-859	-853
TraesCS4B02G084700	gtggtg	-859	-853
TraesCS4B02G084700	gcggtg	-796	-790
TraesCS4B02G084700	gtggag	-793	-787
TraesCS4B02G084700	gaggtg	-634	-628
TraesCS4B02G084700	gaggtg	-634	-628
TraesCS4B02G084700	gaggtg	-634	-628
TraesCS4B02G084700	gaggtg	-634	-628
TraesCS4B02G084700	gaggtg	-634	-628
TraesCS4B02G084700	gaggtg	-634	-628
TraesCS4B02G084700	gtgggg	-597	-591
TraesCS4B02G084700	ggggtg	-569	-563
TraesCS4B02G084700	ggggtg	-569	-563
TraesCS4B02G084700	ggggtg	-569	-563
TraesCS4B02G084700	ggggtg	-569	-563
TraesCS4B02G084700	ggggtg	-569	-563
TraesCS4B02G084700	ggggtg	-569	-563
TraesCS4B02G084700	gtggcg	-566	-560
TraesCS4B02G084700	gtggcg	-566	-560
TraesCS4B02G084700	gtggcg	-566	-560
TraesCS4B02G084700	gtggcg	-566	-560
TraesCS4B02G084700	gtggcg	-566	-560
TraesCS4B02G084700	gtggcg	-566	-560
TraesCS4B02G084700	gtggtg	-561	-555
TraesCS4B02G084700	gaggtg	-561	-555
TraesCS4B02G084700	gtggtg	-561	-555
TraesCS4B02G084700	ggggtg	-496	-490
TraesCS4B02G084700	gcggtg	-494	-488
TraesCS4B02G084700	gcggtg	-494	-488
TraesCS4B02G084700	gcggtg	-494	-488
TraesCS4B02G084700	gcggtg	-494	-488
TraesCS4B02G084700	gcggtg	-494	-488
TraesCS4B02G084700	gcggtg	-494	-488
TraesCS4B02G084700	gtggcg	-493	-487
TraesCS4B02G084700	gtggcg	-482	-476
TraesCS4B02G084700	gtggcg	-482	-476
TraesCS4B02G084700	gtggcg	-482	-476
TraesCS4B02G084700	gtggcg	-482	-476
TraesCS4B02G084700	gtggcg	-482	-476
TraesCS4B02G084700	gtggcg	-482	-476
TraesCS4B02G084700	gtggtg	-459	-453
TraesCS4B02G084700	gtggtg	-459	-453
TraesCS4B02G084700	gtggtg	-459	-453
TraesCS4B02G084700	gtggtg	-459	-453
TraesCS4B02G084700	gtggtg	-459	-453
TraesCS4B02G084700	gtggtg	-459	-453
TraesCS4B02G084700	gtggtg	-459	-453
TraesCS4B02G084700	gtggtg	-459	-453
TraesCS4B02G084700	gtggtg	-459	-453
TraesCS4B02G084700	gtggtg	-459	-453
TraesCS4B02G084700	gtggtg	-459	-453
TraesCS4B02G084700	gtggtg	-459	-453
TraesCS4B02G084700	gtggtg	-456	-450
TraesCS4B02G084700	gtggtg	-456	-450
TraesCS4B02G084700	gtggtg	-456	-450
TraesCS4B02G084700	gtggtg	-456	-450
TraesCS4B02G084700	gtggtg	-456	-450
TraesCS4B02G084700	gtggtg	-456	-450
TraesCS4B02G084700	gtggtg	-456	-450
TraesCS4B02G084700	gtggtg	-456	-450
TraesCS4B02G084700	gtggtg	-456	-450
TraesCS4B02G084700	gtggtg	-456	-450
TraesCS4B02G084700	gtggtg	-456	-450
TraesCS4B02G084700	gtggtg	-456	-450
TraesCS4B02G084700	gcggtg	-450	-444
TraesCS4B02G084700	gcggtg	-421	-415
TraesCS4B02G084700	gtggcg	-409	-403
TraesCS4B02G084700	gtggtg	-386	-380
TraesCS4B02G084700	gtggtg	-386	-380
TraesCS4B02G084700	gtggtg	-383	-377
TraesCS4B02G084700	gtggtg	-383	-377
TraesCS4B02G084700	gaggtg	-338	-332
TraesCS4B02G084700	gaggtg	-338	-332
TraesCS4B02G084700	gaggtg	-338	-332
TraesCS4B02G084700	gaggtg	-338	-332
TraesCS4B02G084700	gaggtg	-338	-332
TraesCS4B02G084700	gaggtg	-338	-332
TraesCS4B02G084700	gaggtg	-265	-259
TraesCS4B02G084700	gtggcg	-264	-258
TraesCS4B02G084700	gtggcg	-264	-258
TraesCS4B02G084700	gtggcg	-264	-258
TraesCS4B02G084700	gtggcg	-264	-258
TraesCS4B02G084700	gtggcg	-264	-258
TraesCS4B02G084700	gtggcg	-264	-258
TraesCS4B02G084700	gtggcg	-191	-185
TraesCS4B02G084700	gtggtg	-189	-183
TraesCS4B02G084700	gtggtg	-189	-183
TraesCS4B02G084700	gtggtg	-189	-183
TraesCS4B02G084700	gtggtg	-189	-183
TraesCS4B02G084700	gtggtg	-189	-183
TraesCS4B02G084700	gtggtg	-189	-183
TraesCS4B02G084700	gtggtg	-189	-183
TraesCS4B02G084700	gtggtg	-189	-183
TraesCS4B02G084700	gtggtg	-189	-183
TraesCS4B02G084700	gtggtg	-189	-183
TraesCS4B02G084700	gtggtg	-189	-183
TraesCS4B02G084700	gtggtg	-189	-183
TraesCS4B02G084700	gtggtg	-186	-180
TraesCS4B02G084700	gtggtg	-186	-180
TraesCS4B02G084700	gtggtg	-186	-180
TraesCS4B02G084700	gtggtg	-186	-180
TraesCS4B02G084700	gtggtg	-186	-180
TraesCS4B02G084700	gtggtg	-186	-180
TraesCS4B02G084700	gtggtg	-186	-180
TraesCS4B02G084700	gtggtg	-186	-180
TraesCS4B02G084700	gtggtg	-186	-180
TraesCS4B02G084700	gtggtg	-186	-180
TraesCS4B02G084700	gtggtg	-186	-180
TraesCS4B02G084700	gtggtg	-186	-180
TraesCS4B02G084700	gtggtg	-181	-175
TraesCS4B02G084700	gtggtg	-181	-175
TraesCS4B02G084700	gtggtg	-181	-175
TraesCS4B02G084700	gtggtg	-181	-175
TraesCS4B02G084700	gtggtg	-181	-175
TraesCS4B02G084700	gtggtg	-181	-175
TraesCS4B02G084700	gtggtg	-181	-175
TraesCS4B02G084700	gtggtg	-181	-175
TraesCS4B02G084700	gtggtg	-181	-175
TraesCS4B02G084700	gtggtg	-181	-175
TraesCS4B02G084700	gtggtg	-181	-175
TraesCS4B02G084700	gtggtg	-181	-175
TraesCS4B02G084700	gtggtg	-135	-129
TraesCS4B02G084700	gtggtg	-135	-129
TraesCS4B02G084700	gtggtg	-135	-129
TraesCS4B02G084700	gtggtg	-135	-129
TraesCS4B02G084700	gtggtg	-135	-129
TraesCS4B02G084700	gtggtg	-135	-129
TraesCS4B02G084700	gtggtg	-135	-129
TraesCS4B02G084700	gtggtg	-135	-129
TraesCS4B02G084700	gtggtg	-135	-129
TraesCS4B02G084700	gtggtg	-135	-129
TraesCS4B02G084700	gtggtg	-135	-129
TraesCS4B02G084700	gtggtg	-135	-129
TraesCS4B02G084700	gtggtg	-116	-110
TraesCS4B02G084700	gtggtg	-116	-110
TraesCS4B02G084700	gtggtg	-113	-107
TraesCS4B02G084700	gtggtg	-113	-107
TraesCS4B02G084700	gtggtg	-108	-102
TraesCS4B02G084700	gtggtg	-108	-102
TraesCS4B02G084700	gtggtg	-62	-56
TraesCS4B02G084700	gtggtg	-62	-56
TraesCS4B02G259800	gtggtg	-36	-30
TraesCS4B02G259800	gtggtg	-36	-30
TraesCS4B02G259800	gtgggg	-33	-27
TraesCS4B02G392900	gtggcg	-1347	-1341
TraesCS4B02G392900	gtggtg	-918	-912
TraesCS4B02G392900	gtggtg	-918	-912
TraesCS4D02G156000	gaggtg	-582	-576
TraesCS4D02G162900	gaggtg	-1165	-1159
TraesCS4D02G162900	gtggag	-1162	-1156
TraesCS4D02G162900	ggggtg	-871	-865
TraesCS4D02G162900	gtggag	-868	-862
TraesCS4D02G162900	gaggtg	-859	-853
TraesCS4D02G162900	gaggtg	-781	-775
TraesCS4D02G162900	gtggtg	-263	-257
TraesCS4D02G162900	gtggtg	-263	-257
TraesCS4D02G162900	ggggtg	-187	-181
TraesCS4D02G162900	gtggcg	-171	-165
TraesCS4D02G258700	gtggtg	-22	-16
TraesCS4D02G258700	gtggtg	-22	-16
TraesCS4D02G258700	gtgggg	-19	-13
TraesCS4D02G296300	ggggtg	-446	-440
TraesCS4D02G296300	gtggcg	-443	-437
TraesCS4D02G296300	gtggcg	-406	-400
TraesCS5A02G107500	gaggtg	-1349	-1343
TraesCS5A02G107500	gtggag	-439	-433
TraesCS5A02G115400	gcggtg	-157	-151
TraesCS5A02G115400	gcggtg	-157	-151
TraesCS5A02G466600	ggggtg	-1116	-1110
TraesCS5A02G466600	ggggtg	-350	-344
TraesCS5B02G115800	gtggtg	-1279	-1273
TraesCS5B02G115800	gtggtg	-1279	-1273
TraesCS5B02G115800	ggggtg	-1237	-1231
TraesCS5B02G115800	gtggag	-1234	-1228
TraesCS5B02G115800	gcggtg	-1194	-1188
TraesCS5B02G115800	gcggtg	-1170	-1164
TraesCS5B02G115800	gtggtg	-1015	-1009
TraesCS5B02G115800	gtggtg	-1015	-1009
TraesCS5B02G115800	gaggtg	-758	-752
TraesCS5B02G115800	ggggtg	-699	-693
TraesCS5B02G176600	ggggtg	-1487	-1481
TraesCS5B02G176600	ggggtg	-1487	-1481
TraesCS5B02G176600	gaggtg	-1373	-1367
TraesCS5B02G176600	gaggtg	-1373	-1367
TraesCS5B02G176600	gcggtg	-787	-781
TraesCS5B02G176600	gcggtg	-787	-781
TraesCS5B02G176600	gtggtg	-410	-404
TraesCS5B02G176600	gtggtg	-410	-404
TraesCS5B02G176600	gtggtg	-410	-404
TraesCS5B02G176600	gtggtg	-410	-404
TraesCS5B02G176600	gtggag	-407	-401
TraesCS5B02G176600	gtggag	-407	-401
TraesCS5B02G204300	gaggtg	-1425	-1419
TraesCS5B02G204300	gcggtg	-1119	-1113
TraesCS5B02G204300	gaggtg	-1088	-1082
TraesCS5B02G204300	gtggcg	-924	-918
TraesCS5B02G206200	gtggag	-1246	-1240
TraesCS5B02G340800	gcggtg	-845	-839
TraesCS5B02G340800	gtggag	-18	-12
TraesCS5B02G376500	gtggcg	-1337	-1331
TraesCS5B02G406200	gcggtg	-192	-186
TraesCS5B02G406200	gcggtg	-192	-186
TraesCS5B02G450300	gtggag	-230	-224
TraesCS5B02G450300	gtggag	-230	-224
TraesCS5B02G467800	gcggtg	-963	-957
TraesCS5B02G537400	gtggcg	-225	-219
TraesCS5D02G006900	ggggtg	-869	-863
TraesCS5D02G013900	gcggtg	-1492	-1486
TraesCS5D02G013900	gtggag	-1136	-1130
TraesCS5D02G013900	gtggtg	-1078	-1072
TraesCS5D02G013900	gtggtg	-1078	-1072
TraesCS5D02G013900	gaggtg	-12	-6
TraesCS5D02G086100	gaggtg	-863	-857
TraesCS5D02G092800	gaggtg	-583	-577
TraesCS5D02G092800	gaggtg	-583	-577
TraesCS5D02G092800	gtggtg	-520	-514
TraesCS5D02G092800	gtggtg	-520	-514
TraesCS5D02G092800	gtggtg	-520	-514
TraesCS5D02G092800	gtggtg	-520	-514
TraesCS5D02G166100	gaggtg	-677	-671
TraesCS5D02G166100	ggggtg	-608	-602
TraesCS5D02G166100	gaggtg	-522	-516
TraesCS5D02G183400	gcggtg	-967	-961
TraesCS5D02G183400	gcggtg	-778	-772
TraesCS5D02G183400	gcggtg	-778	-772
TraesCS5D02G183400	gcggtg	-778	-772
TraesCS5D02G193100	gaggtg	-1328	-1322
TraesCS5D02G214200	gtggag	-1280	-1274
TraesCS5D02G214200	gtggag	-1263	-1257
TraesCS5D02G214200	gtggcg	-658	-652
TraesCS5D02G214200	gtgggg	-640	-634
TraesCS5D02G214200	gtggtg	-484	-478
TraesCS5D02G214200	gtggtg	-484	-478
TraesCS5D02G400100	ggggtg	-959	-953
TraesCS5D02G400100	ggggtg	-937	-931
TraesCS5D02G400100	gtgggg	-934	-928
TraesCS5D02G400100	gtggtg	-731	-725
TraesCS5D02G400100	gtggtg	-731	-725
TraesCS5D02G400100	gtgggg	-644	-638
TraesCS5D02G400100	gaggtg	-603	-597
TraesCS5D02G411700	gcggtg	-192	-186
TraesCS5D02G508800	gtggcg	-156	-150
TraesCS5D02G508800	gcggtg	-75	-69
TraesCS5D02G508800	ggggtg	-39	-33
TraesCS5D02G515100	gtggag	-1393	-1387
TraesCS5D02G515100	gtggcg	-981	-975
TraesCS5D02G515100	gtgggg	-958	-952
TraesCS5D02G515100	gtggag	-460	-454
TraesCS5D02G515100	gtggag	-414	-408
TraesCS5D02G526400	gtggcg	-383	-377
TraesCS6A02G096800	gtggcg	-804	-798
TraesCS6A02G098700	gtggtg	-1316	-1310
TraesCS6A02G098700	gtggtg	-1316	-1310
TraesCS6A02G098700	gtggtg	-1313	-1307
TraesCS6A02G098700	gtggtg	-1313	-1307
TraesCS6A02G098700	ggggtg	-1286	-1280
TraesCS6A02G098700	gtggag	-1244	-1238
TraesCS6A02G098700	gtggag	-1230	-1224
TraesCS6A02G098700	gcggtg	-200	-194
TraesCS6A02G145000	gtggtg	-602	-596
TraesCS6A02G145000	gtggtg	-602	-596
TraesCS6A02G145000	gtggcg	-599	-593
TraesCS6A02G145000	gtggtg	-565	-559
TraesCS6A02G145000	gtggtg	-565	-559
TraesCS6A02G145000	gtggcg	-562	-556
TraesCS6A02G157900	gtggag	-1489	-1483
TraesCS6A02G178400	gcggtg	-1396	-1390
TraesCS6A02G178400	gtggag	-1229	-1223
TraesCS6A02G294500	gaggtg	-1089	-1083
TraesCS6A02G294500	ggggtg	-1078	-1072
TraesCS6A02G294500	ggggtg	-982	-976
TraesCS6A02G294500	gaggtg	-846	-840
TraesCS6A02G294500	gtggcg	-843	-837
TraesCS6A02G294500	gtggag	-641	-635
TraesCS6A02G294500	gaggtg	-105	-99
TraesCS6A02G337700	gtggtg	-1164	-1158
TraesCS6A02G337700	gtggtg	-1164	-1158
TraesCS6A02G337700	gtgggg	-945	-939
TraesCS6B02G126900	ggggtg	-722	-716
TraesCS6B02G126900	gcggtg	-200	-194
TraesCS6B02G209800	gaggtg	-320	-314
TraesCS6B02G222800	ggggtg	-1278	-1272
TraesCS6B02G222800	gtggcg	-1065	-1059
TraesCS6B02G222800	gtggag	-1041	-1035
TraesCS6B02G235800	gcggtg	-777	-771
TraesCS6B02G235800	gtggcg	-774	-768
TraesCS6B02G235800	gcggtg	-771	-765
TraesCS6B02G235800	gcggtg	-594	-588
TraesCS6B02G235800	gtggcg	-589	-583
TraesCS6B02G235800	gcggtg	-586	-580
TraesCS6B02G235800	gtggcg	-583	-577
TraesCS6B02G235800	gtgggg	-547	-541
TraesCS6B02G235800	gtggcg	-531	-525
TraesCS6B02G235800	ggggtg	-507	-501
TraesCS6B02G235800	gtgggg	-504	-498
TraesCS6B02G235800	gtggtg	-442	-436
TraesCS6B02G235800	gtggtg	-442	-436
TraesCS6B02G235800	gtggtg	-414	-408
TraesCS6B02G235800	gtggtg	-414	-408
TraesCS6B02G319800	gtggcg	-329	-323
TraesCS6B02G320500	gtggcg	-1221	-1215
TraesCS6B02G320500	gaggtg	-220	-214
TraesCS6B02G329100	gcggtg	-1308	-1302
TraesCS6B02G329100	gtggag	-1137	-1131
TraesCS6B02G329100	gcggtg	-914	-908
TraesCS6B02G329100	gaggtg	-900	-894
TraesCS6B02G329100	gtggtg	-880	-874
TraesCS6B02G329100	gtggtg	-880	-874
TraesCS6B02G329100	gtggag	-651	-645
TraesCS6B02G329100	ggggtg	-614	-608
TraesCS6B02G329100	gtgggg	-527	-521
TraesCS6B02G329100	ggggtg	-525	-519
TraesCS6B02G329100	gtggag	-515	-509
TraesCS6B02G329100	gaggtg	-512	-506
TraesCS6B02G329100	gtggag	-467	-461
TraesCS6B02G329100	gaggtg	-464	-458
TraesCS6B02G329100	gaggtg	-434	-428
TraesCS6B02G329100	gtggtg	-425	-419
TraesCS6B02G329100	gtggtg	-425	-419
TraesCS6B02G329100	gtggtg	-422	-416
TraesCS6B02G329100	gtggtg	-422	-416
TraesCS6B02G329100	gaggtg	-395	-389
TraesCS6B02G329100	gtggtg	-392	-386
TraesCS6B02G329100	gtggtg	-392	-386
TraesCS6B02G329100	gtggtg	-389	-383
TraesCS6B02G329100	gtggtg	-389	-383
TraesCS6B02G329100	gtggtg	-386	-380
TraesCS6B02G329100	gtggtg	-386	-380
TraesCS6B02G329100	gaggtg	-356	-350
TraesCS6B02G329100	gaggtg	-320	-314
TraesCS6B02G329100	gaggtg	-284	-278
TraesCS6B02G329100	gtggtg	-281	-275
TraesCS6B02G329100	gtggtg	-281	-275
TraesCS6B02G329100	gaggtg	-254	-248
TraesCS6B02G329100	gtggtg	-251	-245
TraesCS6B02G329100	gtggtg	-251	-245
TraesCS6B02G329100	gaggtg	-224	-218
TraesCS6B02G329100	gtggtg	-221	-215
TraesCS6B02G329100	gtggtg	-221	-215
TraesCS6B02G329100	gtggtg	-218	-212
TraesCS6B02G329100	gtggtg	-218	-212
TraesCS6B02G329100	gaggtg	-188	-182
TraesCS6B02G329100	gtggtg	-185	-179
TraesCS6B02G329100	gtggtg	-185	-179
TraesCS6B02G329100	gtggtg	-182	-176
TraesCS6B02G329100	gtggtg	-182	-176
TraesCS6B02G408600	gcggtg	-242	-236
TraesCS6B02G408600	gtggtg	-233	-227
TraesCS6B02G408600	gtggtg	-233	-227
TraesCS6B02G408600	gaggtg	-114	-108
TraesCS6B02G410100	gtgggg	-1449	-1443
TraesCS6B02G410100	gcggtg	-649	-643
TraesCS6B02G410100	gcggtg	-399	-393
TraesCS6B02G410100	gtggag	-396	-390
TraesCS6D02G050400	gtgggg	-1358	-1352
TraesCS6D02G050400	gaggtg	-1337	-1331
TraesCS6D02G050400	gtgggg	-1143	-1137
TraesCS6D02G050400	gaggtg	-1023	-1017
TraesCS6D02G190800	ggggtg	-1424	-1418
TraesCS6D02G190800	ggggtg	-1424	-1418
TraesCS6D02G258800	gcggtg	-1453	-1447
TraesCS6D02G258800	ggggtg	-1410	-1404
TraesCS6D02G258800	ggggtg	-290	-284
TraesCS6D02G258800	gtggag	-287	-281
TraesCS6D02G308200	gaggtg	-1439	-1433
TraesCS6D02G308200	gtggag	-1227	-1221
TraesCS6D02G308200	gtggcg	-518	-512
TraesCS6D02G308200	gcggtg	-512	-506
TraesCS6D02G308200	gtggag	-509	-503
TraesCS6D02G354300	gaggtg	-1248	-1242
TraesCS6D02G354300	gaggtg	-718	-712
TraesCS6D02G354300	gaggtg	-343	-337
TraesCS6D02G354300	gaggtg	-330	-324
TraesCS6D02G354300	gaggtg	-305	-299
TraesCS6D02G354300	gcggtg	-152	-146
TraesCS6D02G354300	gaggtg	-106	-100
TraesCS6D02G398500	gtggtg	-792	-786
TraesCS6D02G398500	gtggtg	-792	-786
TraesCS6D02G398500	gtggtg	-560	-554
TraesCS6D02G398500	gtggtg	-560	-554
TraesCS7A02G176600	ggggtg	-1302	-1296
TraesCS7A02G176600	ggggtg	-1302	-1296
TraesCS7A02G176600	gaggtg	-756	-750
TraesCS7A02G176600	gaggtg	-756	-750
TraesCS7A02G176600	gtggag	-158	-152
TraesCS7A02G176600	gtggag	-158	-152
TraesCS7A02G203400	gtgggg	-1358	-1352
TraesCS7A02G203400	ggggtg	-1356	-1350
TraesCS7A02G203400	gtggag	-1154	-1148
TraesCS7A02G268700	gtggag	-1120	-1114
TraesCS7A02G350000	gtggag	-1431	-1425
TraesCS7A02G350000	gtggcg	-410	-404
TraesCS7A02G437200	gtggcg	-1029	-1023
TraesCS7A02G437200	gaggtg	-894	-888
TraesCS7A02G437200	gtggag	-891	-885
TraesCS7A02G437200	gtggcg	-861	-855
TraesCS7A02G437200	gtggag	-704	-698
TraesCS7A02G437200	ggggtg	-668	-662
TraesCS7A02G437200	gtggag	-665	-659
TraesCS7A02G437200	gaggtg	-662	-656
TraesCS7A02G437200	gtgggg	-537	-531
TraesCS7A02G504500	gtggtg	-1407	-1401
TraesCS7A02G504500	gtggtg	-1407	-1401
TraesCS7A02G504500	gtggtg	-1407	-1401
TraesCS7A02G504500	gtggtg	-1407	-1401
TraesCS7A02G504500	ggggtg	-1043	-1037
TraesCS7A02G504500	ggggtg	-1043	-1037
TraesCS7A02G504500	gaggtg	-1000	-994
TraesCS7A02G504500	gaggtg	-1000	-994
TraesCS7B02G126900	gtggtg	-819	-813
TraesCS7B02G126900	gtggtg	-819	-813
TraesCS7B02G126900	ggggtg	-208	-202
TraesCS7B02G126900	gtggtg	-89	-83
TraesCS7B02G126900	gtggtg	-89	-83
TraesCS7B02G157300	gaggtg	-1498	-1492
TraesCS7B02G157300	gtgggg	-1495	-1489
TraesCS7B02G157300	ggggtg	-1486	-1480
TraesCS7B02G157300	gcggtg	-797	-791
TraesCS7B02G157300	gtgggg	-731	-725
TraesCS7B02G157300	gtggtg	-598	-592
TraesCS7B02G157300	gtggtg	-598	-592
TraesCS7B02G182400	gcggtg	-1009	-1003
TraesCS7B02G263200	ggggtg	-1290	-1284
TraesCS7B02G263200	gtggtg	-1276	-1270
TraesCS7B02G263200	gtggtg	-1276	-1270
TraesCS7B02G263200	gaggtg	-1117	-1111
TraesCS7B02G263200	gtggcg	-1011	-1005
TraesCS7B02G263200	gcggtg	-853	-847
TraesCS7B02G263200	gtggag	-245	-239
TraesCS7B02G314900	gtggtg	-1438	-1432
TraesCS7B02G314900	gtggtg	-1438	-1432
TraesCS7B02G314900	gaggtg	-1393	-1387
TraesCS7B02G314900	gtggtg	-873	-867
TraesCS7B02G314900	gtggtg	-873	-867
TraesCS7B02G314900	gaggtg	-580	-574
TraesCS7B02G314900	gtggcg	-462	-456
TraesCS7B02G317300	gaggtg	-1102	-1096
TraesCS7B02G317300	gtggcg	-841	-835
TraesCS7B02G317300	ggggtg	-828	-822
TraesCS7B02G358800	gtggtg	-619	-613
TraesCS7B02G358800	gtggtg	-619	-613
TraesCS7B02G358800	gtggtg	-619	-613
TraesCS7B02G358800	gtggtg	-619	-613
TraesCS7B02G358800	gtggtg	-619	-613
TraesCS7B02G358800	gtggtg	-619	-613
TraesCS7B02G358800	gtggtg	-619	-613
TraesCS7B02G358800	gtggtg	-619	-613
TraesCS7B02G467500	gtggcg	-875	-869
TraesCS7B02G467500	gtggcg	-710	-704
TraesCS7B02G467500	ggggtg	-133	-127
TraesCS7D02G026500	gaggtg	-1460	-1454
TraesCS7D02G072400	gtggcg	-580	-574
TraesCS7D02G072400	gtggcg	-580	-574
TraesCS7D02G072400	gtggcg	-554	-548
TraesCS7D02G072400	gtggcg	-554	-548
TraesCS7D02G072400	ggggtg	-481	-475
TraesCS7D02G072400	ggggtg	-481	-475
TraesCS7D02G206600	ggggtg	-1146	-1140
TraesCS7D02G206600	gtgggg	-727	-721
TraesCS7D02G206600	gtggtg	-646	-640
TraesCS7D02G206600	gtggtg	-646	-640
TraesCS7D02G206600	gtggcg	-615	-609
TraesCS7D02G206600	gtggcg	-572	-566
TraesCS7D02G206600	gcggtg	-537	-531
TraesCS7D02G206600	gaggtg	-313	-307
TraesCS7D02G234200	gaggtg	-1277	-1271
TraesCS7D02G234200	gaggtg	-1277	-1271
TraesCS7D02G234200	gtgggg	-750	-744
TraesCS7D02G234200	gtgggg	-750	-744
TraesCS7D02G299900	gtggag	-1375	-1369
TraesCS7D02G299900	gtggag	-1292	-1286
TraesCS7D02G299900	gtggag	-1287	-1281
TraesCS7D02G299900	gtggcg	-1253	-1247
TraesCS7D02G299900	gtggtg	-1168	-1162
TraesCS7D02G299900	gtggtg	-1168	-1162
TraesCS7D02G299900	gtggtg	-1148	-1142
TraesCS7D02G299900	gtggtg	-1148	-1142
TraesCS7D02G299900	gtgggg	-1145	-1139
TraesCS7D02G299900	gtggcg	-232	-226
TraesCS7D02G422900	gtgggg	-853	-847
TraesCS7D02G422900	gcggtg	-602	-596
TraesCS7D02G422900	gcggtg	-362	-356
TraesCS7D02G422900	gtggag	-359	-353
TraesCS7D02G538400	gaggtg	-719	-713
TraesCS7D02G538400	gaggtg	-719	-713
TraesCS7D02G538400	gaggtg	-719	-713
TraesCS7D02G538400	gtggcg	-640	-634
TraesCS7D02G538400	gtggcg	-640	-634
TraesCS7D02G538400	gtggcg	-640	-634
TraesCSU02G037800	gaggtg	-1000	-994
TraesCSU02G037800	gtggcg	-613	-607
TraesCSU02G037800	gaggtg	-559	-553
TraesCSU02G099700	gtggtg	-880	-874
TraesCSU02G099700	gtggtg	-880	-874
TraesCSU02G099700	gtggtg	-880	-874
TraesCSU02G099700	gtggtg	-880	-874
TraesCSU02G099700	gtggtg	-880	-874
TraesCSU02G099700	gtggtg	-880	-874
TraesCSU02G099700	gtggcg	-624	-618
TraesCSU02G099700	gtggcg	-624	-618
TraesCSU02G099700	gtggcg	-624	-618
TraesCSU02G099700	ggggtg	-341	-335
TraesCSU02G099700	ggggtg	-341	-335
TraesCSU02G099700	ggggtg	-341	-335
TraesCSU02G104800	gaggtg	-766	-760
TraesCSU02G104800	gaggtg	-766	-760
TraesCSU02G104800	gaggtg	-766	-760
TraesCSU02G104800	gaggtg	-60	-54
TraesCSU02G104800	gaggtg	-60	-54
TraesCSU02G104800	gaggtg	-60	-54
TraesCSU02G104800	gtggtg	-12	-6
TraesCSU02G104800	gtggtg	-12	-6
TraesCSU02G104800	gtggtg	-12	-6
TraesCSU02G104800	gtggtg	-12	-6
TraesCSU02G104800	gtggtg	-12	-6
TraesCSU02G104800	gtggtg	-12	-6
TraesCSU02G126700	gaggtg	-1466	-1460
TraesCSU02G126700	gtggcg	-1463	-1457
TraesCSU02G126700	gtggtg	-283	-277
TraesCSU02G126700	gtggtg	-283	-277
TraesCSU02G126700	gtggtg	-226	-220
TraesCSU02G126700	gtggtg	-226	-220

## Sheet: Table S7
Table S7. Variation sites and genotypes of TaAL1-B gene in 681 wheat materials.
NO.	CHROM	chr1B	chr1B	chr1B	chr1B	chr1B	chr1B	chr1B	chr1B	chr1B	chr1B	chr1B	chr1B	chr1B	chr1B	chr1B	chr1B	chr1B	chr1B	chr1B	chr1B	chr1B	chr1B	chr1B	chr1B	chr1B	chr1B	chr1B	chr1B	chr1B	chr1B	chr1B	chr1B	chr1B	chr1B	chr1B	chr1B	chr1B	chr1B	chr1B	chr1B	chr1B	chr1B	chr1B	chr1B	chr1B	chr1B	chr1B	chr1B
	POS	159639601	159639491	159639452	159639446	159639419	159639316	159639231	159639071	159639010	159639005	159638932	159638865	159638664	159638499	159638479	159638458	159638319	159638269	159638244	159638167	159638159	159638115	159638067	159636974	159636969	159636967	159636911	159636909	159636861	159636732	159636367	159635574	159635494	159635437	159635369	159635331	159635309	159635240	159635226	159635197	159635187	159635177	159635114	159635081	159635017	159634980	159634927	159634870
	REF	A	C	A	A	A	C	A	C	C	T	C	G	A	TACCC	C	CG	C	TC	G	C	T	A	G	TA	C	A	AG	AC	AT	CG	TC	TA	C	C	A	CAAAAA	T	T	A	T	T	CTA	C	C	A	T	G	A
	ALT	T	T	T	G	G	T	G	T	T	C	T	A	T	T	G	C	G	T	C	G	TG	T	A	T	T	G	A	A	A	C	T	T	A	T	AT,AC	CAA,CAAAA,CAAA,CA,C,*	G	A	G	G	C	C	A	CTT	T	C	GAGGAAATC	C
1	Zang1817	A/A	C/C	A/A	A/A	A/A	./.	G/G	C/C	C/C	T/T	C/C	./.	T/T	TACCC/TACCC	C/C	CG/CG	./.	TC/TC	./.	./.	T/T	./.	./.	TA/TA	C/C	A/A	AG/AG	AC/AC	AT/AT	./.	TC/TC	TA/TA	C/C	C/C	A/A	CAAAA/CAAAA	T/T	T/T	A/A	T/T	T/T	CTA/CTA	C/C	C/C	./.	./.	./.	./.
2	TW001	./.	C/C	A/A	A/A	A/A	C/C	A/A	C/C	C/C	T/T	C/C	./.	A/A	TACCC/TACCC	C/C	CG/CG	./.	./.	./.	./.	./.	./.	./.	TA/TA	C/C	A/A	AG/AG	AC/AC	AT/AT	CG/CG	TC/TC	./.	./.	./.	./.	CAAAAA/CAAAAA	T/T	T/T	A/A	./.	./.	./.	./.	C/C	./.	./.	./.	./.
3	TW002	./.	C/C	A/A	A/A	A/A	C/C	A/A	C/C	C/C	T/T	C/C	./.	A/A	./.	C/C	CG/CG	./.	TC/TC	./.	./.	./.	./.	./.	TA/TA	C/C	A/A	AG/AG	AC/AC	AT/AT	CG/CG	TC/TC	TA/TA	./.	./.	A/A	CAAAAA/CAAAAA	T/T	T/T	A/A	T/T	T/T	CTA/CTA	C/C	C/C	./.	./.	./.	./.
4	TW003	A/A	C/C	A/A	A/A	A/A	C/C	./.	C/C	C/C	T/T	C/C	./.	T/T	TACCC/TACCC	C/C	CG/CG	./.	TC/TC	./.	./.	./.	./.	./.	TA/TA	./.	./.	AG/AG	AC/AC	AT/AT	CG/CG	TC/TC	./.	C/C	C/C	./.	./.	./.	./.	./.	./.	./.	./.	C/C	C/C	./.	./.	./.	./.
5	TW004	A/A	C/C	./.	./.	./.	C/C	A/A	C/C	C/C	T/T	C/C	./.	A/A	./.	./.	./.	./.	./.	./.	./.	./.	./.	./.	./.	./.	./.	./.	./.	./.	./.	TC/TC	./.	./.	./.	./.	CAAAAA/CAAAAA	T/T	T/T	A/A	T/T	T/T	CTA/CTA	C/C	C/C	./.	./.	./.	./.
6	TW005	A/A	C/C	A/A	A/A	A/A	./.	G/G	C/C	C/C	T/T	C/C	./.	./.	./.	./.	CG/CG	./.	./.	./.	./.	./.	./.	./.	TA/TA	C/C	A/A	AG/AG	AC/AC	./.	CG/CG	TC/TC	./.	./.	./.	./.	./.	./.	./.	./.	./.	./.	./.	./.	./.	./.	./.	./.	./.
7	TW006	./.	./.	./.	./.	./.	C/C	./.	./.	C/C	T/T	C/C	./.	./.	TACCC/TACCC	C/C	CG/CG	./.	./.	./.	./.	T/T	./.	./.	./.	./.	./.	./.	./.	./.	CG/CG	TC/TC	./.	./.	./.	./.	./.	./.	./.	./.	./.	./.	./.	./.	./.	./.	./.	./.	./.
8	TW007	./.	C/C	A/A	A/A	G/G	C/C	A/A	C/C	C/C	T/T	C/C	./.	./.	TACCC/TACCC	C/C	./.	./.	TC/TC	./.	./.	T/T	./.	./.	TA/TA	C/C	A/A	./.	./.	AT/AT	CG/CG	TC/TC	./.	./.	./.	./.	./.	./.	./.	./.	./.	./.	./.	./.	./.	./.	./.	./.	./.
9	TW008	./.	./.	./.	./.	./.	./.	./.	C/C	C/C	T/T	./.	./.	T/T	./.	./.	./.	./.	./.	./.	./.	./.	./.	./.	TA/TA	C/C	A/A	AG/AG	AC/AC	AT/AT	./.	TC/TC	TA/TA	./.	./.	./.	./.	./.	./.	./.	./.	./.	./.	C/C	C/C	./.	./.	./.	./.
10	TW009	./.	./.	./.	./.	G/G	C/C	A/A	C/C	C/C	T/T	./.	./.	T/T	TACCC/TACCC	./.	./.	./.	TC/TC	./.	./.	T/T	./.	./.	./.	./.	./.	./.	./.	AT/AT	CG/CG	TC/TC	./.	./.	C/C	AT/AT	CAAAAA/C	G/G	T/T	./.	T/T	T/T	CTA/CTA	C/C	C/C	./.	./.	./.	./.
11	TW010	./.	C/C	A/A	A/A	G/G	./.	./.	C/C	C/C	T/T	C/C	./.	T/T	./.	./.	./.	./.	./.	./.	./.	./.	./.	./.	TA/TA	C/C	A/A	AG/AG	AC/AC	AT/AT	CG/CG	TC/TC	./.	C/C	./.	./.	./.	./.	T/T	A/A	T/T	T/T	CTA/CTA	C/C	C/C	./.	./.	./.	./.
12	TW011	./.	T/T	A/A	A/A	A/A	./.	./.	./.	C/C	T/T	C/C	./.	./.	TACCC/TACCC	C/C	CG/CG	./.	./.	./.	./.	T/T	./.	./.	./.	./.	./.	./.	./.	./.	CG/CG	T/T	./.	./.	./.	./.	CA/CA	G/G	T/T	A/A	./.	./.	./.	./.	./.	./.	./.	./.	./.
13	TW012	./.	C/C	A/A	A/A	A/A	C/C	G/G	C/C	C/C	T/T	C/C	./.	T/T	TACCC/TACCC	C/C	CG/CG	./.	./.	./.	./.	./.	./.	./.	TA/TA	C/C	A/A	AG/AG	AC/AC	./.	CG/CG	./.	./.	./.	./.	A/A	CAAAA/CAAAA	T/T	T/T	A/A	./.	./.	./.	C/C	./.	./.	./.	./.	./.
14	TW013	./.	T/T	A/A	A/A	A/A	C/C	A/A	C/C	C/C	T/T	C/C	./.	T/T	./.	C/C	CG/CG	./.	TC/TC	./.	./.	T/T	./.	./.	TA/TA	C/C	A/A	AG/AG	AC/AC	AT/AT	CG/CG	T/T	./.	./.	./.	./.	./.	./.	T/T	A/A	T/T	T/T	CTA/CTA	./.	./.	./.	./.	./.	./.
15	TW014	./.	C/C	A/A	A/A	A/A	./.	./.	C/C	./.	./.	./.	./.	./.	TACCC/TACCC	C/C	./.	./.	./.	./.	./.	T/T	./.	./.	TA/TA	C/C	A/A	AG/AG	AC/AC	AT/AT	CG/CG	TC/TC	./.	./.	./.	./.	./.	./.	./.	./.	T/T	T/T	CTA/CTA	C/C	C/C	./.	./.	./.	./.
16	TW015	./.	C/C	A/A	A/A	A/A	./.	./.	C/C	T/T	T/T	C/C	./.	T/T	./.	./.	./.	./.	./.	./.	./.	./.	./.	./.	TA/TA	C/C	A/A	./.	./.	./.	CG/CG	TC/TC	./.	./.	./.	./.	CA/CA	G/G	T/T	A/A	T/T	./.	./.	C/C	C/C	./.	./.	./.	./.
17	TW016	./.	./.	./.	./.	A/A	C/C	A/A	./.	C/C	T/T	C/C	./.	./.	TACCC/TACCC	C/C	CG/CG	./.	./.	./.	./.	T/T	./.	./.	TA/TA	C/C	A/A	AG/AG	AC/AC	AT/AT	CG/CG	./.	TA/TA	C/C	C/C	./.	./.	./.	./.	./.	T/T	T/T	CTA/CTA	C/C	C/C	./.	./.	./.	./.
18	TW017	./.	./.	./.	./.	./.	./.	./.	C/C	C/C	T/T	./.	./.	T/T	./.	./.	./.	./.	TC/TC	./.	./.	T/T	./.	./.	./.	./.	./.	./.	./.	./.	CG/CG	T/T	./.	./.	./.	./.	./.	./.	./.	./.	T/T	T/T	CTA/CTA	./.	C/C	./.	./.	./.	./.
19	TW018	./.	T/T	A/A	A/A	A/A	C/C	./.	C/C	C/C	T/T	C/C	./.	T/T	TACCC/TACCC	C/C	CG/CG	./.	./.	./.	./.	T/T	./.	./.	./.	./.	./.	./.	./.	./.	CG/CG	./.	./.	C/C	C/C	AT/AT	CA/CA	G/G	T/T	./.	./.	./.	./.	./.	./.	./.	./.	./.	./.
20	TW019	./.	./.	./.	A/A	A/A	./.	./.	C/C	C/C	./.	C/C	./.	T/T	TACCC/TACCC	C/C	CG/CG	./.	TC/TC	./.	./.	./.	./.	./.	TA/TA	C/C	A/A	AG/AG	AC/AC	AT/AT	CG/CG	T/T	./.	C/C	./.	./.	./.	./.	./.	./.	./.	./.	CTA/CTA	C/C	C/C	./.	./.	./.	./.
21	TW020	./.	./.	./.	./.	A/A	C/C	A/A	C/C	C/C	T/T	C/C	./.	./.	TACCC/TACCC	C/C	CG/CG	./.	TC/TC	./.	./.	T/T	./.	./.	./.	./.	./.	AG/AG	AC/AC	AT/AT	./.	./.	TA/TA	C/C	C/C	AT/AT	./.	G/G	T/T	A/A	T/T	T/T	CTA/CTA	C/C	C/C	./.	./.	./.	./.
22	TW021	./.	T/T	A/A	A/A	A/A	C/C	./.	./.	C/C	T/T	./.	./.	./.	./.	C/C	CG/CG	./.	TC/TC	./.	./.	T/T	./.	./.	TA/TA	C/C	A/A	./.	./.	./.	CG/CG	./.	TA/TA	./.	./.	./.	./.	./.	T/T	A/A	T/T	T/T	CTA/CTA	./.	./.	./.	./.	./.	./.
23	TW022	./.	./.	A/A	A/A	A/A	C/C	./.	C/C	C/C	T/T	C/C	./.	T/T	./.	./.	./.	./.	./.	./.	./.	T/T	./.	./.	./.	./.	./.	./.	./.	./.	CG/CG	./.	./.	./.	./.	./.	CA/CA	G/G	./.	./.	./.	./.	./.	./.	./.	./.	./.	./.	./.
24	TW023	./.	./.	A/A	A/A	A/A	C/C	./.	C/C	C/C	T/T	C/C	./.	T/T	TACCC/TACCC	C/C	CG/CG	./.	TC/TC	./.	./.	./.	./.	./.	./.	./.	./.	./.	./.	./.	./.	T/T	./.	./.	./.	./.	./.	./.	./.	A/A	T/T	T/T	CTA/CTA	C/C	C/C	./.	./.	./.	./.
25	TW024	./.	C/C	A/A	A/A	A/A	C/C	A/A	C/C	./.	./.	C/C	./.	T/T	TACCC/TACCC	C/C	CG/CG	./.	./.	./.	./.	T/T	./.	./.	./.	./.	./.	./.	./.	AT/AT	CG/CG	TC/TC	./.	C/C	C/C	./.	./.	./.	./.	./.	./.	./.	./.	./.	./.	./.	./.	./.	./.
26	TW025	A/A	C/C	./.	./.	./.	./.	G/G	./.	C/C	T/T	C/C	./.	T/T	TACCC/TACCC	C/C	CG/CG	./.	./.	./.	./.	./.	./.	./.	TA/TA	C/C	A/A	AG/AG	AC/AC	AT/AT	CG/CG	./.	./.	./.	./.	A/A	CAAAA/CAAAA	T/T	T/T	A/A	T/T	T/T	CTA/CTA	./.	./.	./.	./.	./.	./.
27	TW026	A/A	C/C	./.	./.	./.	./.	./.	./.	C/C	T/T	./.	./.	./.	TACCC/TACCC	C/C	CG/CG	./.	TC/TC	./.	./.	T/T	./.	./.	./.	./.	./.	AG/AG	AC/AC	AT/AT	CG/CG	TC/TC	TA/TA	./.	./.	./.	./.	./.	./.	./.	T/T	T/T	CTA/CTA	C/C	C/C	./.	./.	./.	./.
28	TW027	./.	C/C	A/A	A/A	A/A	./.	./.	C/C	C/C	T/T	C/C	./.	T/T	TACCC/TACCC	C/C	CG/CG	./.	./.	./.	./.	./.	./.	./.	./.	./.	./.	./.	./.	./.	CG/CG	TC/TC	TA/TA	./.	./.	./.	./.	./.	./.	./.	./.	./.	./.	./.	./.	./.	./.	./.	./.
29	TW028	A/A	C/C	A/A	A/A	A/A	C/C	G/G	C/C	C/C	T/T	C/C	./.	T/T	TACCC/TACCC	C/C	CG/CG	./.	TC/TC	./.	./.	T/T	./.	./.	TA/TA	C/C	A/A	AG/AG	AC/AC	./.	CG/CG	TC/TC	./.	./.	./.	A/A	./.	T/T	T/T	A/A	T/T	T/T	CTA/CTA	./.	C/C	./.	./.	./.	./.
30	TW029	A/A	C/C	A/A	A/A	A/A	C/C	G/G	C/C	./.	./.	./.	./.	T/T	./.	./.	./.	./.	TC/TC	./.	./.	./.	./.	./.	TA/TA	C/C	A/A	./.	./.	AT/AT	./.	./.	./.	./.	C/C	A/A	./.	./.	./.	./.	./.	./.	./.	C/C	C/C	./.	./.	./.	./.
31	TW030	A/A	C/C	A/A	A/A	./.	C/C	./.	C/C	C/C	T/T	./.	./.	T/T	./.	./.	./.	./.	TC/TC	./.	./.	T/T	./.	./.	./.	./.	./.	./.	./.	./.	CG/CG	TC/TC	./.	./.	./.	./.	./.	./.	./.	./.	T/T	T/T	CTA/CTA	C/C	C/C	./.	./.	./.	./.
32	TW031	./.	C/C	A/A	A/A	A/A	C/C	./.	C/C	C/C	T/T	C/C	./.	T/T	TACCC/TACCC	C/C	CG/CG	./.	./.	./.	./.	./.	./.	./.	./.	./.	./.	./.	./.	./.	CG/CG	./.	TA/TA	C/C	C/C	./.	./.	./.	./.	A/A	T/T	T/T	CTA/CTA	C/C	C/C	./.	./.	./.	./.
33	TW032	./.	./.	./.	./.	./.	./.	G/G	C/C	./.	./.	./.	./.	T/T	TACCC/TACCC	C/C	CG/CG	./.	TC/TC	./.	./.	T/T	./.	./.	./.	./.	./.	AG/AG	AC/AC	./.	./.	TC/TC	./.	./.	./.	./.	./.	./.	./.	./.	./.	./.	./.	./.	./.	./.	./.	./.	./.
34	TW033	A/A	./.	./.	A/A	A/A	C/C	G/G	./.	C/C	T/T	C/C	./.	T/T	TACCC/TACCC	C/C	CG/CG	./.	TC/TC	./.	./.	T/T	./.	./.	TA/TA	C/C	A/A	AG/AG	AC/AC	AT/AT	./.	./.	TA/TA	C/C	C/C	./.	./.	./.	T/T	A/A	T/T	T/T	CTA/CTA	C/C	./.	./.	./.	./.	./.
35	TW034	./.	./.	./.	./.	./.	C/C	./.	./.	./.	./.	./.	./.	./.	./.	./.	./.	./.	./.	./.	./.	./.	./.	./.	TA/TA	C/C	A/A	AG/AG	AC/AC	AT/AT	CG/CG	TC/TC	TA/TA	C/C	C/C	./.	./.	./.	./.	./.	./.	./.	./.	./.	./.	./.	./.	./.	./.
36	TW035	./.	./.	./.	./.	./.	./.	./.	C/C	C/C	T/T	./.	./.	T/T	./.	./.	./.	./.	TC/TC	./.	./.	./.	./.	./.	./.	./.	./.	./.	./.	./.	./.	./.	TA/TA	./.	./.	A/A	CAAAA/CAAAA	T/T	./.	./.	./.	./.	./.	./.	./.	./.	./.	./.	./.
37	TW036	./.	./.	A/A	A/A	A/A	./.	./.	./.	C/C	T/T	./.	./.	T/T	./.	./.	./.	./.	TC/TC	./.	./.	T/T	./.	./.	TA/TA	C/C	A/A	AG/AG	AC/AC	AT/AT	./.	./.	./.	./.	./.	./.	./.	./.	T/T	A/A	T/T	T/T	CTA/CTA	./.	./.	./.	./.	./.	./.
38	TW037	./.	C/C	A/A	A/A	A/A	./.	./.	C/C	C/C	T/T	C/C	./.	T/T	./.	./.	./.	./.	TC/TC	./.	./.	T/T	./.	./.	TA/TA	C/C	A/A	./.	./.	./.	CG/CG	./.	TA/TA	C/C	C/C	A/A	CAAAA/CAAAA	T/T	T/T	A/A	T/T	T/T	CTA/CTA	C/C	C/C	./.	./.	./.	./.
39	TW038	A/A	./.	./.	./.	./.	./.	./.	./.	./.	./.	C/C	./.	./.	TACCC/TACCC	./.	./.	./.	./.	./.	./.	./.	./.	./.	./.	./.	./.	./.	./.	./.	CG/CG	TC/TC	./.	./.	./.	./.	./.	./.	./.	./.	./.	./.	./.	./.	./.	./.	./.	./.	./.
40	TW039	./.	C/C	./.	A/A	A/A	C/C	G/G	C/C	C/C	T/T	./.	./.	T/T	./.	./.	./.	./.	./.	./.	./.	./.	./.	./.	TA/TA	C/C	A/A	AG/AG	AC/AC	AT/AT	./.	./.	./.	./.	C/C	./.	./.	./.	./.	./.	./.	./.	./.	C/C	C/C	./.	./.	./.	./.
41	TW040	A/A	./.	./.	./.	./.	C/C	G/G	C/C	./.	./.	C/C	./.	T/T	./.	./.	./.	./.	TC/TC	./.	./.	T/T	./.	./.	./.	./.	./.	./.	./.	./.	CG/CG	TC/TC	TA/TA	./.	./.	./.	./.	./.	T/T	A/A	T/T	T/T	CTA/CTA	C/C	C/C	./.	./.	./.	./.
42	TW041	A/A	./.	./.	./.	./.	./.	G/G	./.	./.	T/T	./.	./.	./.	./.	./.	./.	./.	./.	./.	./.	./.	./.	./.	TA/TA	C/C	A/A	AG/AG	AC/AC	AT/AT	./.	TC/TC	./.	./.	./.	A/A	CAAA/CAAA	./.	./.	./.	./.	./.	./.	./.	./.	./.	./.	./.	./.
43	TW043	A/A	C/C	A/A	A/A	A/A	./.	G/G	C/C	C/C	T/T	C/C	./.	T/T	TACCC/TACCC	C/C	CG/CG	./.	./.	./.	./.	./.	./.	./.	TA/TA	C/C	A/A	AG/AG	AC/AC	AT/AT	./.	TC/TC	TA/TA	C/C	C/C	A/A	CAAA/CAAA	T/T	T/T	A/A	./.	./.	./.	./.	./.	./.	./.	./.	./.
44	TW044	A/A	C/C	A/A	A/A	A/A	C/C	G/G	C/C	C/C	T/T	C/C	./.	T/T	TACCC/TACCC	C/C	CG/CG	./.	TC/TC	./.	./.	./.	./.	./.	TA/TA	C/C	A/A	AG/AG	AC/AC	AT/AT	CG/CG	TC/TC	./.	C/C	C/C	A/A	CAAA/CAAA	T/T	./.	./.	T/T	T/T	CTA/CTA	C/C	C/C	./.	./.	./.	./.
45	TW045	A/A	C/C	A/A	A/A	A/A	C/C	G/G	C/C	C/C	T/T	./.	./.	T/T	TACCC/TACCC	C/C	CG/CG	./.	./.	./.	./.	./.	./.	./.	TA/TA	C/C	A/A	AG/AG	AC/AC	AT/AT	CG/CG	TC/TC	./.	./.	C/C	A/A	CAAAAA/CAAAAA	T/T	T/T	A/A	T/T	T/T	./.	./.	C/C	./.	./.	./.	./.
46	TW046	A/A	C/C	A/A	A/A	A/A	C/C	G/G	C/C	./.	./.	./.	./.	T/T	./.	./.	./.	./.	TC/TC	./.	./.	./.	./.	./.	TA/TA	C/C	A/A	AG/AG	AC/AC	AT/AT	./.	./.	./.	./.	./.	./.	./.	./.	./.	./.	./.	./.	./.	./.	./.	./.	./.	./.	./.
47	TW047	./.	./.	./.	./.	./.	./.	./.	./.	./.	./.	C/C	./.	T/T	TACCC/TACCC	C/C	CG/CG	./.	TC/TC	./.	./.	T/T	./.	./.	./.	./.	./.	./.	./.	./.	CG/CG	./.	./.	./.	C/C	./.	./.	./.	./.	./.	./.	./.	./.	C/C	C/C	./.	./.	./.	./.
48	TW048	./.	C/C	A/A	A/A	A/A	C/C	./.	C/C	C/C	T/T	./.	./.	T/T	TACCC/TACCC	C/C	./.	./.	./.	./.	./.	T/T	./.	./.	TA/TA	C/C	A/A	AG/AG	AC/AC	AT/AT	CG/CG	./.	TA/TA	C/C	C/C	./.	CAAAAA/CAAAAA	T/T	T/T	A/A	T/T	T/T	CTA/CTA	C/C	C/C	./.	./.	./.	./.
49	TW049	A/A	C/C	A/A	A/A	A/A	C/C	./.	C/C	C/C	T/T	./.	./.	./.	TACCC/TACCC	C/C	./.	./.	TC/TC	./.	./.	T/T	./.	./.	TA/TA	./.	./.	./.	./.	./.	CG/CG	TC/TC	TA/TA	C/C	C/C	./.	./.	./.	T/T	A/A	T/T	T/T	CTA/CTA	C/C	C/C	./.	./.	./.	./.
50	TW050	./.	./.	./.	./.	./.	C/C	G/G	C/C	C/C	T/T	C/C	./.	T/T	TACCC/TACCC	./.	./.	./.	TC/TC	./.	./.	T/T	./.	./.	./.	./.	./.	AG/AG	./.	./.	./.	./.	./.	C/C	./.	A/A	./.	./.	T/T	A/A	T/T	T/T	CTA/CTA	./.	./.	./.	./.	./.	./.
51	TW051	A/A	C/C	A/A	A/A	A/A	C/C	G/G	C/C	C/C	T/T	C/C	./.	T/T	TACCC/TACCC	C/C	CG/CG	./.	TC/TC	./.	./.	T/T	./.	./.	./.	./.	./.	./.	./.	./.	CG/CG	TC/TC	TA/TA	C/C	C/C	A/A	./.	./.	./.	A/A	T/T	T/T	CTA/CTA	./.	./.	./.	./.	./.	./.
52	TW052	./.	C/C	A/A	A/A	A/A	C/C	G/G	C/C	./.	./.	C/C	./.	T/T	TACCC/TACCC	C/C	CG/CG	./.	TC/TC	./.	./.	T/T	./.	./.	TA/TA	C/C	A/A	./.	./.	AT/AT	CG/CG	TC/TC	./.	C/C	C/C	A/A	CAAAA/CAAAA	T/T	T/T	A/A	./.	./.	CTA/CTA	C/C	C/C	./.	./.	./.	./.
53	TW053	A/A	C/C	A/A	A/A	A/A	C/C	G/G	C/C	C/C	T/T	./.	./.	./.	./.	./.	./.	./.	TC/TC	./.	./.	T/T	./.	./.	./.	./.	./.	./.	./.	AT/AT	CG/CG	TC/TC	./.	./.	./.	./.	./.	./.	./.	./.	./.	./.	./.	./.	./.	./.	./.	./.	./.
54	TW054	A/A	C/C	./.	./.	A/A	C/C	G/G	C/C	C/C	T/T	C/C	./.	T/T	./.	C/C	CG/CG	./.	TC/TC	./.	./.	./.	./.	./.	./.	./.	./.	AG/AG	AC/AC	AT/AT	CG/CG	TC/TC	TA/TA	./.	C/C	A/A	CAAAA/CAAAA	T/T	T/T	A/A	T/T	T/T	CTA/CTA	C/C	C/C	./.	./.	./.	./.
55	AFG-L1	A/A	C/C	A/A	A/A	A/A	C/C	G/G	C/C	C/C	T/T	C/C	./.	T/T	TACCC/TACCC	C/C	CG/CG	./.	TC/TC	./.	./.	T/T	./.	./.	TA/TA	C/C	A/A	AG/AG	AC/AC	AT/AT	CG/CG	TC/TC	TA/TA	C/C	C/C	A/A	CAAA/CAAA	T/T	T/T	A/A	T/T	T/T	CTA/CTA	./.	C/C	./.	./.	./.	./.
56	AFG-L2	./.	./.	./.	./.	./.	./.	./.	C/C	./.	./.	./.	./.	./.	./.	./.	./.	./.	./.	./.	./.	./.	./.	./.	./.	./.	./.	./.	./.	./.	./.	./.	./.	./.	./.	./.	./.	./.	./.	./.	./.	./.	./.	./.	./.	./.	./.	./.	./.
57	AFG-L3	./.	C/C	A/A	A/A	A/A	./.	./.	./.	./.	./.	C/C	./.	./.	./.	./.	./.	./.	./.	./.	./.	./.	./.	./.	TA/TA	C/C	A/A	AG/AG	AC/AC	AT/AT	CG/CG	./.	./.	./.	./.	./.	./.	./.	./.	./.	./.	./.	./.	./.	./.	./.	./.	./.	./.
58	AMN	./.	./.	./.	./.	./.	./.	./.	./.	./.	./.	./.	./.	./.	./.	./.	./.	./.	./.	./.	./.	./.	./.	./.	./.	./.	./.	./.	./.	./.	./.	./.	./.	./.	./.	./.	./.	./.	./.	./.	./.	./.	./.	./.	./.	./.	./.	./.	./.
59	AUT-L1	A/A	C/C	A/A	A/A	A/A	C/C	G/G	C/C	C/C	T/T	C/C	./.	T/T	TACCC/TACCC	C/C	CG/CG	./.	TC/TC	./.	./.	T/T	./.	./.	./.	./.	./.	./.	./.	AT/AT	CG/CG	TC/TC	./.	C/C	./.	./.	./.	./.	T/T	A/A	T/T	T/T	CTA/CTA	C/C	C/C	./.	./.	./.	./.
60	BDHHM	A/A	C/C	A/A	A/A	./.	C/C	G/G	C/C	C/C	T/T	C/C	./.	T/T	TACCC/TACCC	C/C	CG/CG	./.	TC/TC	./.	./.	T/T	./.	./.	TA/TA	C/C	A/A	AG/AG	AC/AC	AT/AT	CG/CG	./.	./.	./.	./.	./.	./.	./.	./.	./.	./.	./.	./.	./.	./.	./.	./.	./.	./.
61	BIH-L1	A/A	C/C	A/A	A/A	A/A	C/C	G/G	C/C	C/C	T/T	C/C	./.	T/T	TACCC/TACCC	C/C	CG/CG	./.	TC/TC	./.	./.	T/T	./.	./.	TA/TA	C/C	A/A	AG/AG	AC/AC	AT/AT	CG/CG	TC/TC	TA/TA	C/C	C/C	A/A	CAAAA/CAAAA	./.	./.	A/A	T/T	T/T	CTA/CTA	./.	./.	./.	./.	./.	./.
62	BJBH	./.	./.	./.	./.	./.	T/T	A/A	./.	./.	./.	./.	./.	T/T	TACCC/TACCC	G/G	CG/CG	./.	./.	./.	./.	./.	./.	./.	TA/TA	C/C	A/A	AG/AG	AC/AC	AT/AT	./.	TC/TC	TA/TA	C/C	C/C	AT/AT	CA/CA	G/G	./.	./.	./.	./.	./.	./.	./.	./.	./.	./.	./.
63	BMZ	A/A	C/C	A/A	A/A	A/A	C/C	./.	C/C	C/C	T/T	./.	./.	T/T	./.	./.	./.	./.	TC/TC	./.	./.	./.	./.	./.	TA/TA	C/C	A/A	AG/AG	AC/AC	AT/AT	CG/CG	TC/TC	TA/TA	C/C	C/C	./.	CAAAA/CAAAA	T/T	T/T	A/A	T/T	T/T	CTA/CTA	./.	./.	./.	./.	./.	./.
64	BQM	A/A	C/C	A/A	A/A	A/A	C/C	G/G	C/C	C/C	T/T	C/C	./.	T/T	TACCC/TACCC	C/C	CG/CG	./.	TC/TC	./.	./.	./.	./.	./.	TA/TA	C/C	A/A	AG/AG	AC/AC	AT/AT	CG/CG	./.	TA/TA	C/C	C/C	./.	CAAAA/CAAAA	T/T	./.	./.	./.	./.	./.	C/C	C/C	./.	./.	./.	./.
65	BRA-L1	A/A	C/C	A/A	A/A	A/A	C/C	G/G	C/C	C/C	T/T	C/C	./.	T/T	TACCC/TACCC	C/C	CG/CG	./.	TC/TC	./.	./.	T/T	./.	./.	TA/TA	C/C	A/A	AG/AG	AC/AC	AT/AT	CG/CG	TC/TC	TA/TA	C/C	C/C	A/A	CAAAA/CAAAA	T/T	T/T	A/A	T/T	T/T	CTA/CTA	C/C	C/C	./.	./.	./.	./.
66	BYM	A/A	C/C	A/A	A/A	A/A	C/C	A/A	C/C	C/C	T/T	C/C	./.	A/A	TACCC/TACCC	C/C	CG/CG	./.	TC/TC	./.	./.	T/T	./.	./.	TA/TA	C/C	A/A	AG/AG	AC/AC	AT/AT	CG/CG	TC/TC	TA/TA	C/C	C/C	A/A	CAAAAA/CAAAAA	T/T	T/T	A/A	T/T	T/T	CTA/CTA	C/C	C/C	./.	./.	./.	./.
67	CAN-C1	A/A	./.	./.	./.	A/A	C/C	G/G	C/C	C/C	T/T	C/C	./.	./.	./.	./.	./.	./.	TC/TC	./.	./.	T/T	./.	./.	TA/TA	C/C	A/A	./.	./.	./.	CG/CG	./.	./.	./.	./.	./.	./.	./.	./.	./.	./.	./.	./.	./.	./.	./.	./.	./.	./.
68	CHE-L1	./.	./.	./.	./.	./.	./.	./.	./.	C/C	T/T	./.	./.	./.	./.	./.	./.	./.	./.	./.	./.	./.	./.	./.	./.	./.	./.	./.	./.	./.	./.	./.	./.	./.	./.	./.	./.	./.	./.	./.	./.	./.	./.	./.	./.	./.	./.	./.	./.
69	CHL-C1	A/A	C/C	A/A	A/A	A/A	C/C	G/G	C/C	C/C	T/T	C/C	./.	./.	TACCC/TACCC	C/C	CG/CG	./.	TC/TC	./.	./.	./.	./.	./.	TA/TA	C/C	A/A	AG/AG	AC/AC	./.	CG/CG	./.	./.	./.	./.	./.	./.	./.	./.	./.	./.	./.	./.	./.	./.	./.	./.	./.	./.
70	CSB	A/A	C/C	A/A	A/A	A/A	C/C	G/G	C/C	C/C	T/T	C/C	./.	T/T	TACCC/TACCC	C/C	CG/CG	./.	TC/TC	./.	./.	T/T	./.	./.	TA/TA	C/C	A/A	AG/AG	AC/AC	AT/AT	CG/CG	TC/TC	TA/TA	C/C	C/C	A/A	CAAAA/CAAA	T/T	T/T	A/A	T/T	T/T	CTA/CTA	C/C	C/C	./.	./.	./.	./.
71	CYHM	A/A	C/C	./.	./.	./.	./.	./.	./.	./.	./.	./.	./.	./.	TACCC/TACCC	C/C	CG/CG	./.	TC/TC	./.	./.	./.	./.	./.	TA/TA	C/C	A/A	AG/AG	AC/AC	AT/AT	CG/CG	TC/TC	TA/TA	./.	./.	A/A	./.	./.	./.	./.	./.	./.	./.	./.	./.	./.	./.	./.	./.
72	CZ6406	./.	./.	./.	./.	./.	./.	./.	./.	./.	./.	./.	./.	./.	./.	./.	./.	./.	./.	./.	./.	./.	./.	./.	TA/T	T/T	A/G	AG/A	AC/A	A/A	./.	./.	./.	./.	./.	./.	./.	./.	./.	./.	./.	./.	./.	./.	./.	./.	./.	./.	./.
73	DEU-L1	A/A	C/C	A/A	A/A	A/A	C/C	G/G	C/C	C/C	T/T	C/C	./.	T/T	TACCC/TACCC	C/C	CG/CG	./.	TC/TC	./.	./.	T/T	./.	./.	TA/TA	C/C	A/A	AG/AG	AC/AC	./.	CG/CG	TC/TC	TA/TA	C/C	C/C	A/A	CAAAAA/CAAAAA	T/T	T/T	A/A	T/T	T/T	CTA/CTA	C/C	C/C	./.	./.	./.	./.
74	DHM	A/A	C/C	A/A	A/A	A/A	C/C	G/G	C/C	C/C	T/T	C/C	./.	T/T	TACCC/TACCC	C/C	CG/CG	./.	TC/TC	./.	./.	T/T	./.	./.	TA/TA	C/C	A/A	AG/AG	AC/AC	AT/AT	CG/CG	./.	TA/TA	./.	./.	./.	CAAAA/CAAAA	T/T	T/T	A/A	T/T	T/T	CTA/CTA	C/C	C/C	./.	./.	./.	./.
75	DKM	A/A	C/C	A/A	A/A	A/A	C/C	G/G	C/C	C/C	T/T	C/C	./.	T/T	TACCC/TACCC	C/C	CG/CG	./.	TC/TC	./.	./.	T/T	./.	./.	TA/TA	C/C	A/A	AG/AG	AC/AC	AT/AT	CG/CG	TC/TC	TA/TA	C/C	C/C	A/A	CAAAAA/CAAAA	T/T	T/T	A/A	T/T	T/T	CTA/CTA	C/C	C/C	./.	./.	./.	./.
76	DXHKYM	A/A	C/C	A/A	A/A	A/A	C/C	G/G	C/C	C/C	T/T	C/C	./.	T/T	TACCC/TACCC	C/C	CG/CG	./.	./.	./.	./.	T/T	./.	./.	TA/TA	C/C	A/A	AG/AG	AC/AC	AT/AT	CG/CG	TC/TC	TA/TA	C/C	C/C	A/A	CAAAAA/CAAAAA	T/T	T/T	A/A	T/T	T/T	CTA/CTA	C/C	C/C	./.	./.	./.	./.
77	DYH	A/A	C/C	A/A	A/A	A/A	C/C	G/G	C/C	C/C	T/T	C/C	./.	T/T	TACCC/TACCC	C/C	CG/CG	./.	TC/TC	./.	./.	T/T	./.	./.	TA/TA	C/C	A/A	AG/AG	AC/AC	AT/AT	CG/CG	TC/TC	TA/TA	C/C	./.	A/A	CAAAAA/CAAAA	T/T	T/T	A/A	T/T	T/T	CTA/CTA	C/C	C/C	./.	./.	./.	./.
78	ESP-L1	A/A	C/C	A/A	A/A	A/A	C/C	G/G	C/C	C/C	T/T	C/C	./.	T/T	TACCC/TACCC	C/C	CG/CG	./.	TC/TC	./.	./.	T/T	./.	./.	TA/TA	C/C	A/A	AG/AG	AC/AC	AT/AT	CG/CG	TC/TC	./.	C/C	C/C	A/A	CAAAAA/CAAAAA	T/T	T/T	A/A	T/T	T/T	CTA/CTA	C/C	C/C	./.	./.	./.	./.
79	FIN-L1	A/A	C/C	A/A	A/A	A/A	C/C	G/G	C/C	C/C	T/T	C/C	./.	T/T	TACCC/TACCC	C/C	CG/CG	./.	TC/TC	./.	./.	T/T	./.	./.	TA/TA	C/C	A/A	AG/AG	AC/AC	AT/AT	CG/CG	./.	./.	C/C	C/C	./.	./.	./.	T/T	A/A	T/T	T/T	CTA/CTA	./.	./.	./.	./.	./.	./.
80	FMSY	./.	C/C	A/A	A/A	A/A	C/C	./.	./.	./.	./.	./.	./.	./.	./.	./.	./.	./.	TC/TC	./.	./.	./.	./.	./.	TA/TA	C/C	A/A	AG/AG	AC/AC	AT/AT	CG/CG	./.	./.	./.	C/C	./.	./.	./.	./.	./.	./.	./.	./.	./.	./.	./.	./.	./.	./.
81	FRA-C1	A/A	C/C	A/A	A/A	A/A	C/C	G/G	C/C	C/C	T/T	C/C	./.	T/T	TACCC/TACCC	C/C	CG/CG	./.	TC/TC	./.	./.	./.	./.	./.	TA/TA	C/C	A/A	AG/AG	AC/AC	AT/AT	./.	TC/TC	./.	./.	./.	./.	./.	./.	./.	./.	./.	./.	./.	C/C	C/C	./.	./.	./.	./.
82	GBR-L1	./.	C/C	A/A	A/A	./.	C/C	G/G	C/C	C/C	T/T	./.	./.	./.	./.	./.	./.	./.	./.	./.	./.	./.	./.	./.	./.	./.	./.	./.	./.	./.	CG/CG	./.	./.	./.	./.	./.	./.	./.	./.	./.	./.	./.	./.	./.	./.	./.	./.	./.	./.
83	GEO-L1	A/A	C/C	A/A	A/A	A/A	C/C	A/G	C/C	C/C	T/T	C/C	./.	A/T	TACCC/TACCC	C/C	CG/CG	./.	TC/TC	./.	./.	T/T	./.	./.	TA/TA	C/C	A/A	AG/AG	AC/AC	./.	CG/CG	TC/TC	./.	C/C	C/C	A/A	CAAAAA/CAAAA	T/T	T/T	A/A	T/T	T/T	CTA/CTA	C/C	C/C	./.	./.	./.	./.
84	GRC-L1	./.	C/C	A/A	A/A	A/A	C/C	A/A	C/C	C/C	T/T	C/C	./.	A/A	TACCC/TACCC	C/C	CG/CG	./.	TC/TC	./.	./.	T/T	./.	./.	./.	./.	./.	AG/AG	AC/AC	./.	CG/CG	TC/TC	./.	./.	./.	./.	./.	T/T	T/T	A/A	T/T	T/T	CTA/CTA	C/C	C/C	./.	./.	./.	./.
85	GYWLL	A/A	C/C	A/A	A/A	A/A	C/C	G/G	C/C	C/C	T/T	C/C	./.	T/T	TACCC/TACCC	C/C	CG/CG	./.	TC/TC	./.	./.	T/T	./.	./.	TA/TA	C/C	A/A	AG/AG	AC/AC	./.	CG/CG	./.	./.	C/C	C/C	./.	./.	T/T	./.	./.	./.	./.	./.	./.	./.	./.	./.	./.	./.
86	HCM	A/A	C/C	A/A	A/A	./.	C/C	A/A	C/C	C/C	T/T	./.	./.	A/A	TACCC/TACCC	C/C	CG/CG	./.	TC/TC	./.	./.	T/T	./.	./.	./.	./.	./.	./.	./.	./.	./.	TC/TC	./.	./.	./.	./.	./.	./.	T/T	A/A	T/T	T/T	CTA/CTA	C/C	./.	./.	./.	./.	./.
87	HLM	A/A	C/C	A/A	A/A	A/A	./.	./.	C/C	C/C	T/T	C/C	./.	T/T	./.	./.	./.	./.	TC/TC	./.	./.	T/T	./.	./.	TA/TA	C/C	A/A	AG/AG	AC/AC	./.	./.	./.	./.	./.	./.	A/A	CAAAAA/CAAAA	./.	./.	./.	./.	./.	./.	./.	./.	./.	./.	./.	./.
88	HMM	A/A	C/C	A/A	A/A	A/A	C/C	G/G	C/C	C/C	T/T	C/C	./.	T/T	TACCC/TACCC	C/C	CG/CG	./.	TC/TC	./.	./.	T/T	./.	./.	TA/TA	C/C	A/A	AG/AG	AC/AC	AT/AT	CG/CG	./.	TA/TA	C/C	C/C	A/A	./.	./.	T/T	A/A	T/T	T/T	CTA/CTA	C/C	C/C	./.	./.	./.	./.
89	HM	./.	C/C	A/A	A/A	A/A	C/C	./.	C/C	C/C	T/T	C/C	./.	T/T	./.	C/C	CG/CG	./.	TC/TC	./.	./.	./.	./.	./.	TA/TA	C/C	A/A	AG/AG	AC/AC	AT/AT	CG/CG	TC/TC	./.	C/C	C/C	A/A	./.	./.	T/T	A/A	T/T	T/T	CTA/CTA	C/C	C/C	./.	./.	./.	./.
90	HNSH	A/A	C/C	A/A	A/A	A/A	./.	G/G	C/C	./.	./.	./.	./.	./.	TACCC/TACCC	C/C	CG/CG	./.	TC/TC	./.	./.	./.	./.	./.	./.	./.	./.	./.	./.	./.	CG/CG	./.	./.	./.	./.	./.	CAAAA/CAAAA	T/T	T/T	A/A	./.	./.	CTA/CTA	C/C	./.	./.	./.	./.	./.
91	HRV-L1	A/A	C/C	A/A	A/A	A/A	C/C	G/G	C/C	C/C	T/T	C/C	./.	T/T	TACCC/TACCC	C/C	CG/CG	./.	TC/TC	./.	./.	T/T	./.	./.	TA/TA	C/C	A/A	AG/AG	AC/AC	AT/AT	CG/CG	TC/TC	TA/TA	C/C	C/C	A/A	CAAAAA/CAAAA	T/T	T/T	A/A	T/T	T/T	CTA/CTA	C/C	./.	./.	./.	./.	./.
92	HTZ	./.	C/C	./.	./.	./.	C/C	./.	C/C	C/C	./.	C/C	./.	T/T	TACCC/TACCC	C/C	CG/CG	./.	TC/TC	./.	./.	T/T	./.	./.	TA/TA	C/C	A/A	AG/AG	AC/AC	AT/AT	CG/CG	TC/TC	TA/TA	C/C	C/C	A/A	CAAAA/CAAAA	./.	T/T	A/A	T/T	T/T	CTA/CTA	C/C	C/C	./.	./.	./.	./.
93	HUN-L1	A/A	C/C	A/A	A/A	A/A	C/C	G/G	C/C	C/C	T/T	C/C	./.	T/T	TACCC/TACCC	C/C	CG/CG	./.	TC/TC	./.	./.	T/T	./.	./.	TA/TA	C/C	A/A	AG/AG	AC/AC	AT/AT	CG/CG	TC/TC	./.	C/C	C/C	A/A	./.	./.	./.	A/A	./.	./.	./.	./.	./.	./.	./.	./.	./.
94	HZB	./.	./.	./.	./.	./.	./.	./.	./.	./.	./.	C/C	./.	./.	./.	./.	./.	./.	./.	./.	./.	./.	./.	./.	TA/TA	C/C	A/A	./.	./.	AT/AT	./.	./.	./.	./.	./.	./.	./.	./.	./.	./.	./.	./.	./.	./.	./.	./.	./.	./.	./.
95	IND-L1	A/A	C/C	A/A	A/A	A/A	C/C	G/G	C/C	C/C	T/T	C/C	./.	T/T	./.	./.	./.	./.	TC/TC	./.	./.	T/T	./.	./.	TA/TA	C/C	A/A	AG/AG	AC/AC	AT/AT	CG/CG	TC/TC	TA/TA	C/C	./.	A/A	./.	./.	T/T	A/A	T/T	T/T	CTA/CTA	C/C	C/C	./.	./.	./.	./.
96	IND-L2	A/A	C/C	A/A	A/A	A/A	C/C	G/G	C/C	C/C	T/T	C/C	./.	T/T	TACCC/TACCC	C/C	CG/CG	./.	TC/TC	./.	./.	T/T	./.	./.	TA/TA	C/C	A/A	AG/AG	AC/AC	AT/AT	CG/CG	TC/TC	./.	C/C	C/C	A/A	./.	T/T	T/T	A/A	T/T	T/T	CTA/CTA	C/C	C/C	./.	./.	./.	./.
97	IRN-L1	./.	C/C	A/A	A/A	A/A	./.	./.	./.	C/C	T/T	C/C	./.	./.	./.	./.	./.	./.	TC/TC	./.	./.	./.	./.	./.	./.	./.	./.	AG/AG	AC/AC	AT/AT	CG/CG	./.	./.	./.	./.	./.	./.	./.	./.	./.	./.	./.	./.	./.	./.	./.	./.	./.	./.
98	IRN-L2	./.	./.	A/A	A/A	A/A	./.	G/G	C/C	C/C	T/T	./.	./.	./.	./.	./.	./.	./.	./.	./.	./.	T/T	./.	./.	./.	./.	./.	./.	./.	./.	./.	./.	./.	./.	./.	./.	./.	./.	./.	./.	./.	./.	./.	./.	./.	./.	./.	./.	./.
99	IRN-L3	A/A	C/C	A/A	A/A	A/A	C/C	G/G	C/C	C/C	T/T	C/C	./.	T/T	TACCC/TACCC	C/C	CG/CG	./.	TC/TC	./.	./.	T/T	./.	./.	TA/TA	C/C	A/A	AG/AG	AC/AC	AT/AT	CG/CG	TC/TC	TA/TA	C/C	C/C	A/A	./.	./.	T/T	A/A	T/T	T/T	CTA/CTA	C/C	C/C	./.	./.	./.	./.
100	IRN-L4	A/A	C/C	A/A	A/A	A/A	C/C	G/G	C/C	C/C	T/T	C/C	./.	T/T	TACCC/TACCC	C/C	CG/CG	./.	TC/TC	./.	./.	T/T	./.	./.	TA/TA	C/C	A/A	AG/AG	AC/AC	AT/AT	CG/CG	TC/TC	./.	C/C	C/C	A/A	CAA/CAA	T/T	T/T	A/A	T/T	T/T	CTA/CTA	C/C	C/C	./.	./.	./.	./.
101	IRQ-L1	A/A	C/C	A/A	A/A	A/A	C/C	./.	C/C	C/C	T/T	C/C	./.	T/T	TACCC/TACCC	C/C	CG/CG	./.	TC/TC	./.	./.	T/T	./.	./.	./.	./.	./.	./.	./.	./.	./.	./.	./.	C/C	./.	./.	./.	./.	./.	./.	./.	./.	./.	./.	./.	./.	./.	./.	./.
102	IRQ-L2	A/A	C/C	A/A	A/A	A/A	C/C	G/G	C/C	C/C	T/T	C/C	./.	T/T	TACCC/TACCC	C/C	CG/CG	./.	TC/TC	./.	./.	T/T	./.	./.	./.	./.	./.	AG/AG	AC/AC	AT/AT	CG/CG	TC/TC	TA/TA	C/C	C/C	A/A	CAAAAA/CAAAA	T/T	T/T	A/A	T/T	T/T	CTA/CTA	C/C	C/C	./.	./.	./.	./.
103	IRQ-L3	A/A	C/C	A/A	A/A	A/A	C/C	G/G	C/C	C/C	T/T	C/C	./.	T/T	TACCC/TACCC	C/C	CG/CG	./.	TC/TC	./.	./.	./.	./.	./.	./.	./.	./.	AG/AG	AC/AC	AT/AT	CG/CG	TC/TC	TA/TA	./.	./.	./.	./.	./.	./.	./.	./.	./.	./.	./.	./.	./.	./.	./.	./.
104	IRQ-L4	A/A	C/C	A/A	A/A	A/A	C/C	G/G	C/C	C/C	T/T	C/C	./.	./.	./.	./.	./.	./.	./.	./.	./.	./.	./.	./.	./.	./.	./.	AG/AG	AC/AC	AT/AT	CG/CG	TC/TC	./.	./.	./.	./.	./.	./.	./.	./.	./.	./.	./.	./.	./.	./.	./.	./.	./.
105	ITA-C1	A/A	C/C	A/A	A/A	A/A	C/C	G/G	C/C	C/C	T/T	C/C	./.	T/T	TACCC/TACCC	C/C	CG/CG	./.	TC/TC	./.	./.	T/T	./.	./.	TA/TA	C/C	A/A	AG/AG	AC/AC	AT/AT	CG/CG	TC/TC	./.	C/C	C/C	./.	./.	T/T	T/T	A/A	T/T	T/T	CTA/CTA	C/C	C/C	./.	./.	./.	./.
106	ITA-L1	./.	C/C	A/A	A/A	A/A	C/C	G/G	C/C	C/C	T/T	C/C	./.	T/T	TACCC/TACCC	C/C	CG/CG	./.	TC/TC	./.	./.	T/T	./.	./.	./.	./.	A/A	AG/AG	AC/AC	AT/AT	CG/CG	TC/TC	TA/TA	C/C	C/C	A/A	./.	./.	./.	./.	T/T	T/T	CTA/CTA	C/C	C/C	./.	./.	./.	./.
107	ITA-L2	A/A	C/C	A/A	A/A	A/A	C/C	G/G	C/C	C/C	T/T	C/C	./.	T/T	TACCC/TACCC	C/C	CG/CG	./.	TC/TC	./.	./.	T/T	./.	./.	TA/TA	C/C	A/A	AG/AG	AC/AC	AT/AT	CG/CG	TC/TC	TA/TA	C/C	C/C	./.	CAAAAA/CAAAAA	T/T	T/T	A/A	T/T	T/T	./.	C/C	C/C	./.	./.	./.	./.
108	JCYLYL	A/A	C/C	A/A	A/A	A/A	./.	./.	C/C	./.	./.	C/C	./.	T/T	TACCC/TACCC	C/C	CG/CG	./.	TC/TC	./.	./.	./.	./.	./.	TA/TA	C/C	A/A	AG/AG	AC/AC	AT/AT	CG/CG	TC/TC	TA/TA	./.	./.	A/A	CAAAA/CAAAA	T/T	T/T	A/A	T/T	T/T	CTA/CTA	C/C	C/C	./.	./.	./.	./.
109	JiaHM	A/A	C/C	A/A	A/A	A/A	C/C	G/G	C/C	C/C	T/T	C/C	./.	T/T	TACCC/TACCC	C/C	CG/CG	./.	TC/TC	./.	./.	T/T	./.	./.	TA/TA	C/C	A/A	AG/AG	AC/AC	AT/AT	CG/CG	./.	TA/TA	C/C	C/C	A/A	CAAAAA/CAAAAA	T/T	T/T	A/A	T/T	T/T	CTA/CTA	C/C	C/C	./.	./.	./.	./.
110	JinHM	A/A	C/C	A/A	A/A	A/A	C/C	G/G	C/C	C/C	T/T	C/C	./.	T/T	TACCC/TACCC	C/C	CG/CG	./.	TC/TC	./.	./.	T/T	./.	./.	TA/TA	C/C	A/A	AG/AG	AC/AC	AT/AT	CG/CG	./.	TA/TA	C/C	C/C	A/A	CAAAAA/CAAAA	T/T	T/T	A/A	T/T	T/T	CTA/CTA	C/C	C/C	./.	./.	./.	./.
111	JM	./.	./.	A/A	A/A	A/A	C/C	G/G	C/C	C/C	T/T	C/C	./.	./.	./.	./.	CG/CG	./.	TC/TC	./.	./.	T/T	./.	./.	TA/TA	C/C	A/A	AG/AG	AC/AC	AT/AT	CG/CG	./.	TA/TA	C/C	C/C	A/A	CAAAAA/CAAAA	T/T	T/T	A/A	T/T	T/T	CTA/CTA	C/C	C/C	./.	./.	./.	./.
112	JM8H	A/A	C/C	A/A	A/A	A/A	C/C	G/G	C/C	C/C	T/T	C/C	./.	T/T	./.	./.	./.	./.	./.	./.	./.	T/T	./.	./.	TA/TA	C/C	A/A	AG/AG	AC/AC	AT/AT	CG/CG	./.	TA/TA	C/C	C/C	A/A	CAAAAA/CAAAA	./.	T/T	A/A	T/T	T/T	CTA/CTA	C/C	C/C	./.	./.	./.	./.
113	JPN-L1	A/A	C/C	A/A	A/A	A/A	C/C	G/G	C/C	C/C	T/T	C/C	./.	T/T	TACCC/TACCC	C/C	CG/CG	./.	TC/TC	./.	./.	T/T	./.	./.	TA/TA	C/C	A/A	AG/AG	AC/AC	AT/AT	CG/CG	./.	TA/TA	C/C	C/C	A/A	CAAAAA/CAAAA	T/T	T/T	A/A	T/T	T/T	CTA/CTA	C/C	./.	./.	./.	./.	./.
114	KAZ-L1	A/A	C/C	A/A	A/A	A/A	C/C	G/G	C/C	C/C	T/T	C/C	./.	T/T	TACCC/TACCC	C/C	CG/CG	./.	TC/TC	./.	./.	T/T	./.	./.	TA/TA	C/C	A/A	AG/AG	AC/AC	AT/AT	CG/CG	TC/TC	./.	./.	./.	./.	./.	./.	./.	./.	./.	./.	./.	./.	./.	./.	./.	./.	./.
115	KFEH	./.	./.	./.	./.	./.	./.	./.	./.	./.	./.	./.	./.	./.	./.	./.	./.	./.	./.	./.	./.	./.	./.	./.	TA/TA	T/T	G/G	AG/AG	AC/AC	./.	./.	./.	./.	./.	./.	./.	./.	./.	./.	./.	./.	./.	./.	A/A	./.	./.	./.	./.	./.
116	KFSH	A/A	C/C	./.	./.	./.	./.	./.	./.	C/C	./.	C/C	./.	./.	TACCC/TACCC	C/C	CG/CG	./.	./.	./.	./.	./.	./.	./.	TA/TA	C/C	A/A	AG/AG	AC/AC	AT/AT	CG/CG	TC/TC	TA/TA	./.	./.	./.	./.	T/T	T/T	A/A	T/T	T/T	CTA/CTA	C/C	C/C	./.	./.	./.	./.
117	KSBP	A/A	C/C	A/A	A/A	A/A	C/C	G/G	C/C	C/C	T/T	C/C	./.	T/T	TACCC/TACCC	C/C	CG/CG	./.	TC/TC	./.	./.	T/T	./.	./.	TA/TA	C/C	A/A	AG/AG	AC/AC	AT/AT	CG/CG	TC/TC	TA/TA	C/C	C/C	A/A	CAA/CAA	T/T	T/T	A/A	T/T	T/T	CTA/CTA	C/C	C/C	./.	./.	./.	./.
118	KXSH	A/A	C/C	A/A	A/A	A/A	C/C	G/G	C/C	C/C	T/T	C/C	./.	T/T	TACCC/TACCC	C/C	CG/CG	./.	TC/TC	./.	./.	./.	./.	./.	TA/TA	C/C	A/A	AG/AG	AC/AC	AT/AT	./.	TC/TC	./.	C/C	C/C	A/A	CAAAAA/CAAAA	T/T	T/T	A/A	T/T	T/T	./.	./.	C/C	./.	./.	./.	./.
119	LGD	A/A	C/C	A/A	A/A	A/A	C/C	G/G	./.	C/C	T/T	C/C	./.	T/T	TACCC/TACCC	C/C	CG/CG	./.	./.	./.	./.	./.	./.	./.	TA/TA	C/C	A/A	AG/AG	AC/AC	AT/AT	./.	./.	TA/TA	C/C	C/C	A/A	CAAAA/CAAAA	T/T	T/T	A/A	T/T	T/T	CTA/CTA	C/C	C/C	./.	./.	./.	./.
120	LLX	./.	C/C	A/A	A/A	A/A	C/C	G/G	./.	./.	./.	./.	./.	./.	./.	./.	./.	./.	./.	./.	./.	T/T	./.	./.	./.	./.	./.	./.	./.	./.	./.	TC/TC	./.	./.	./.	./.	./.	./.	T/T	A/A	T/T	T/T	CTA/CTA	C/C	./.	./.	./.	./.	./.
121	LM	A/A	C/C	A/A	A/A	A/A	C/C	G/G	C/C	C/C	T/T	C/C	./.	T/T	TACCC/TACCC	C/C	CG/CG	./.	TC/TC	./.	./.	T/T	./.	./.	TA/TA	C/C	A/A	AG/AG	AC/AC	AT/AT	CG/CG	TC/TC	TA/TA	C/C	./.	A/A	CAAAA/CAAA	./.	T/T	A/A	T/T	T/T	CTA/CTA	C/C	C/C	./.	./.	./.	./.
122	LTT	A/A	C/C	A/A	A/A	A/A	C/C	G/G	C/C	C/C	T/T	C/C	./.	T/T	TACCC/TACCC	C/C	CG/CG	./.	TC/TC	./.	./.	T/T	./.	./.	TA/TA	C/C	A/A	AG/AG	AC/AC	AT/AT	CG/CG	TC/TC	TA/TA	./.	./.	A/A	./.	T/T	T/T	A/A	T/T	T/T	CTA/CTA	C/C	C/C	./.	./.	./.	./.
123	LXZXM	A/A	C/C	A/A	A/A	A/A	C/C	G/G	C/C	C/C	T/T	C/C	./.	T/T	TACCC/TACCC	C/C	CG/CG	./.	TC/TC	./.	./.	T/T	./.	./.	TA/TA	C/C	A/A	AG/AG	AC/AC	AT/AT	CG/CG	TC/TC	TA/TA	C/C	C/C	A/A	CAAAA/CAA	T/T	T/T	A/A	T/T	T/T	CTA/CTA	C/C	C/C	./.	./.	./.	./.
124	LZT	A/A	C/C	A/A	A/A	A/A	C/C	G/G	C/C	C/C	T/T	C/C	./.	T/T	./.	C/C	CG/CG	./.	TC/TC	./.	./.	./.	./.	./.	TA/TA	C/C	A/A	AG/AG	AC/AC	AT/AT	CG/CG	TC/TC	./.	C/C	C/C	A/A	CAAAA/CAAAA	T/T	T/T	A/A	T/T	T/T	CTA/CTA	C/C	C/C	./.	./.	./.	./.
125	MEX-L1	A/A	C/C	A/A	A/A	A/A	C/C	G/G	C/C	C/C	T/T	C/C	./.	T/T	TACCC/TACCC	C/C	CG/CG	./.	TC/TC	./.	./.	T/T	./.	./.	TA/TA	C/C	A/A	AG/AG	AC/AC	AT/AT	CG/CG	TC/TC	TA/TA	C/C	C/C	A/A	CAAAA/CAA	T/T	T/T	A/A	T/T	T/T	CTA/CTA	C/C	C/C	./.	./.	./.	./.
126	MKD-L1	A/A	C/C	A/A	A/A	A/A	C/C	G/G	C/C	C/C	T/T	C/C	./.	T/T	TACCC/TACCC	C/C	CG/CG	./.	TC/TC	./.	./.	T/T	./.	./.	TA/TA	C/C	A/A	AG/AG	AC/AC	AT/AT	CG/CG	./.	TA/TA	C/C	C/C	A/A	CAAAA/CAAAA	T/T	T/T	A/A	T/T	T/T	CTA/CTA	C/C	C/C	./.	./.	./.	./.
127	MXM	A/A	C/C	A/A	A/A	A/A	C/C	G/G	C/C	C/C	T/T	C/C	./.	./.	./.	./.	./.	./.	TC/TC	./.	./.	T/T	./.	./.	TA/TA	C/C	A/A	AG/AG	AC/AC	AT/AT	CG/CG	./.	./.	./.	C/C	A/A	./.	T/T	T/T	A/A	T/T	T/T	CTA/CTA	C/C	C/C	./.	./.	./.	./.
128	NLD-C1	A/A	C/C	A/A	A/A	A/A	C/C	G/G	C/C	C/C	T/T	C/C	./.	T/T	TACCC/TACCC	C/C	CG/CG	./.	TC/TC	./.	./.	T/T	./.	./.	TA/TA	C/C	A/A	AG/AG	AC/AC	AT/AT	CG/CG	./.	TA/TA	C/C	./.	A/A	./.	./.	T/T	A/A	./.	./.	./.	./.	C/C	./.	./.	./.	./.
129	NLD-L1	A/A	C/C	A/A	A/A	A/A	C/C	G/G	C/C	C/C	T/T	./.	./.	T/T	TACCC/TACCC	C/C	CG/CG	./.	TC/TC	./.	./.	T/T	./.	./.	TA/TA	C/C	A/A	AG/AG	AC/AC	AT/AT	CG/CG	TC/TC	TA/TA	C/C	C/C	A/A	CAAAAA/CAAAAA	T/T	T/T	A/A	T/T	T/T	CTA/CTA	./.	C/C	./.	./.	./.	./.
130	NXWH	A/A	C/C	A/A	A/A	A/A	C/C	G/G	C/C	C/C	T/T	C/C	./.	T/T	TACCC/TACCC	C/C	CG/CG	./.	TC/TC	./.	./.	T/T	./.	./.	TA/TA	C/C	A/A	AG/AG	AC/AC	AT/AT	CG/CG	./.	TA/TA	C/C	C/C	A/A	CAAAAA/CAAA	T/T	T/T	A/A	T/T	T/T	CTA/CTA	C/C	C/C	./.	./.	./.	./.
131	PAK-L1	A/A	C/C	A/A	A/A	A/A	C/C	G/G	C/C	C/C	T/T	C/C	./.	T/T	TACCC/TACCC	C/C	CG/CG	./.	TC/TC	./.	./.	T/T	./.	./.	TA/TA	C/C	A/A	AG/AG	AC/AC	AT/AT	CG/CG	TC/TC	TA/TA	./.	./.	./.	./.	./.	./.	./.	./.	./.	./.	C/C	C/C	./.	./.	./.	./.
132	PAK-L2	./.	C/C	A/A	A/A	A/A	C/C	G/G	C/C	C/C	T/T	C/C	./.	T/T	TACCC/TACCC	C/C	CG/CG	./.	TC/TC	./.	./.	T/T	./.	./.	TA/TA	C/C	A/A	AG/AG	AC/AC	AT/AT	CG/CG	TC/TC	./.	./.	./.	A/A	./.	T/T	T/T	A/A	T/T	T/T	CTA/CTA	C/C	C/C	./.	./.	./.	./.
133	PAK-L3	A/A	C/C	./.	./.	./.	C/C	G/G	C/C	C/C	T/T	C/C	./.	T/T	TACCC/TACCC	C/C	CG/CG	./.	TC/TC	./.	./.	T/T	./.	./.	./.	./.	./.	./.	./.	AT/AT	CG/CG	TC/TC	./.	./.	./.	./.	./.	./.	T/T	A/A	T/T	T/T	CTA/CTA	C/C	C/C	./.	./.	./.	./.
134	PRT-L1	A/A	C/C	A/A	A/A	A/A	C/C	G/G	C/C	C/C	T/T	C/C	./.	T/T	TACCC/TACCC	C/C	CG/CG	./.	TC/TC	./.	./.	T/T	./.	./.	TA/TA	C/C	A/A	AG/AG	AC/AC	AT/AT	CG/CG	TC/TC	./.	./.	./.	A/A	./.	./.	T/T	A/A	T/T	T/T	CTA/CTA	C/C	./.	./.	./.	./.	./.
135	PYEQ	A/A	C/C	A/A	A/A	A/A	C/C	./.	C/C	C/C	T/T	C/T	./.	T/T	TACCC/TACCC	C/C	CG/CG	./.	TC/TC	./.	./.	T/T	./.	./.	TA/TA	C/C	A/A	AG/AG	AC/AC	AT/AT	CG/CG	./.	TA/TA	C/C	C/C	A/A	CAAAAA/CAAAA	T/T	T/T	A/A	T/T	T/T	CTA/CTA	./.	./.	./.	./.	./.	./.
136	QCM	A/A	C/C	A/A	A/A	A/A	C/C	G/G	C/C	C/C	T/T	C/C	./.	T/T	TACCC/TACCC	C/C	CG/CG	./.	TC/TC	./.	./.	T/T	./.	./.	TA/TA	C/C	A/A	AG/AG	AC/AC	AT/AT	CG/CG	./.	TA/TA	C/C	C/C	./.	CAAAAA/CAAAA	T/T	T/T	A/A	T/T	T/T	CTA/CTA	C/C	C/C	./.	./.	./.	./.
137	ROM-L1	A/A	C/C	A/A	A/A	A/A	C/C	G/G	C/C	C/C	T/T	C/C	./.	T/T	TACCC/TACCC	C/C	CG/CG	./.	./.	./.	./.	T/T	./.	./.	./.	./.	./.	./.	./.	./.	CG/CG	TC/TC	TA/TA	C/C	C/C	A/A	CAAAA/CAAAA	T/T	T/T	A/A	T/T	T/T	CTA/CTA	C/C	C/C	./.	./.	./.	./.
138	RUS-L1	A/A	C/C	A/A	A/A	A/A	C/C	G/G	C/C	C/C	T/T	C/C	./.	T/T	TACCC/TACCC	C/C	CG/CG	./.	TC/TC	./.	./.	T/T	./.	./.	TA/TA	C/C	A/A	AG/AG	AC/AC	AT/AT	CG/CG	TC/TC	./.	./.	C/C	A/A	./.	./.	T/T	A/A	T/T	T/T	CTA/CTA	C/C	./.	./.	./.	./.	./.
139	SLZ	A/A	C/C	A/A	A/A	A/A	C/C	G/G	C/C	C/C	T/T	C/C	./.	T/T	TACCC/TACCC	C/C	CG/CG	./.	TC/TC	./.	./.	T/T	./.	./.	TA/TA	C/C	A/A	AG/AG	AC/AC	AT/AT	CG/CG	./.	TA/TA	C/C	C/C	A/A	CAA/CAA	T/T	T/T	A/A	T/T	T/T	CTA/CTA	C/C	C/C	./.	./.	./.	./.
140	SM	A/A	C/C	A/A	A/A	A/A	C/C	G/G	C/C	C/C	T/T	./.	./.	T/T	TACCC/TACCC	C/C	CG/CG	./.	TC/TC	./.	./.	./.	./.	./.	TA/TA	C/C	A/A	AG/AG	AC/AC	AT/AT	CG/CG	TC/TC	./.	./.	./.	A/A	CAAAA/CAAAA	T/T	T/T	A/A	T/T	T/T	CTA/CTA	C/C	C/C	./.	./.	./.	./.
141	SRB-L1	A/A	C/C	A/A	A/A	A/A	C/C	G/G	./.	./.	./.	./.	./.	./.	TACCC/TACCC	C/C	CG/CG	./.	TC/TC	./.	./.	T/T	./.	./.	TA/TA	C/C	A/A	AG/AG	AC/AC	AT/AT	./.	./.	./.	./.	./.	./.	./.	./.	T/T	./.	./.	./.	./.	./.	C/C	./.	./.	./.	./.
142	SRM4H	A/A	C/C	A/A	A/A	A/A	C/C	G/G	C/C	C/C	T/T	C/C	./.	T/T	TACCC/TACCC	C/C	CG/CG	./.	TC/TC	./.	./.	T/T	./.	./.	TA/TA	C/C	A/A	AG/AG	AC/AC	AT/AT	CG/CG	TC/TC	TA/TA	C/C	C/C	A/A	./.	T/T	T/T	A/A	T/T	T/T	CTA/CTA	C/C	C/C	./.	./.	./.	./.
143	SWE-L1	A/A	C/C	A/A	A/A	A/A	C/C	G/G	C/C	C/C	./.	C/C	./.	T/T	TACCC/TACCC	C/C	CG/CG	./.	TC/TC	./.	./.	./.	./.	./.	TA/TA	C/C	A/A	AG/AG	AC/AC	AT/AT	./.	./.	./.	C/C	C/C	A/A	CAAAA/CAAAA	T/T	T/T	A/A	T/T	T/T	CTA/CTA	./.	C/C	./.	./.	./.	./.
144	SYR-L1	A/A	C/C	A/A	A/A	A/A	C/C	./.	C/C	C/C	T/T	C/C	./.	T/T	TACCC/TACCC	C/C	CG/CG	./.	./.	./.	./.	T/T	./.	./.	./.	./.	./.	./.	./.	./.	CG/CG	./.	./.	./.	./.	./.	./.	./.	./.	./.	./.	./.	./.	./.	./.	./.	./.	./.	./.
145	SYR-L2	./.	C/C	A/A	A/A	A/A	C/C	./.	C/C	C/C	T/T	./.	./.	T/T	./.	./.	./.	./.	./.	./.	./.	T/T	./.	./.	./.	./.	./.	./.	./.	./.	CG/CG	TC/TC	./.	./.	./.	./.	./.	./.	./.	./.	./.	./.	./.	./.	./.	./.	./.	./.	./.
146	TJBXM	A/A	C/C	A/A	A/A	A/A	C/C	G/G	C/C	C/C	./.	C/C	./.	T/T	TACCC/TACCC	C/C	CG/CG	./.	TC/TC	./.	./.	./.	./.	./.	TA/TA	C/C	A/A	AG/AG	AC/AC	AT/AT	CG/CG	./.	./.	./.	C/C	A/A	CAAAAA/CAAA	./.	T/T	A/A	T/T	T/T	CTA/CTA	C/C	C/C	./.	./.	./.	./.
147	TJK-L1	A/A	C/C	A/A	A/A	A/A	C/C	G/G	C/C	C/C	T/T	C/C	./.	T/T	TACCC/TACCC	C/C	CG/CG	./.	TC/TC	./.	./.	T/T	./.	./.	TA/TA	C/C	A/A	AG/AG	AC/AC	AT/AT	CG/CG	TC/TC	TA/TA	C/C	C/C	A/A	./.	T/T	T/T	A/A	T/T	T/T	CTA/CTA	C/C	C/C	./.	./.	./.	./.
148	TMM	A/A	C/C	A/A	A/A	A/A	C/C	G/G	./.	./.	./.	./.	./.	T/T	./.	./.	./.	./.	./.	./.	./.	./.	./.	./.	TA/TA	C/C	A/A	./.	./.	./.	./.	./.	./.	C/C	C/C	./.	CAAAA/CAAAA	T/T	T/T	A/A	T/T	T/T	CTA/CTA	C/C	C/C	./.	./.	./.	./.
149	TUR-L1	T/T	C/C	A/A	A/A	A/A	C/C	G/G	C/C	C/C	T/T	C/C	./.	T/T	./.	C/C	CG/CG	./.	TC/TC	./.	./.	T/T	./.	./.	./.	./.	./.	AG/AG	AC/AC	AT/AT	CG/CG	TC/TC	./.	./.	./.	./.	./.	./.	./.	./.	./.	./.	./.	./.	./.	./.	./.	./.	./.
150	TUR-L2	A/A	C/C	A/A	A/A	A/A	C/C	G/G	C/C	C/C	T/T	C/C	./.	T/T	TACCC/TACCC	C/C	CG/CG	./.	TC/TC	./.	./.	T/T	./.	./.	./.	./.	./.	AG/AG	AC/AC	AT/AT	CG/CG	TC/TC	TA/TA	C/C	C/C	A/A	CAAAA/CAAAA	T/T	./.	./.	./.	./.	./.	./.	./.	./.	./.	./.	./.
151	TUR-L3	A/A	./.	./.	./.	./.	./.	./.	C/C	./.	./.	./.	./.	T/T	./.	./.	./.	./.	./.	./.	./.	./.	./.	./.	./.	./.	./.	AG/AG	AC/AC	AT/AT	CG/CG	./.	./.	C/C	C/C	./.	./.	./.	./.	./.	./.	./.	./.	./.	./.	./.	./.	./.	./.
152	TUR-L4	./.	C/C	A/A	A/A	A/A	C/C	./.	C/C	C/C	T/T	./.	./.	T/T	TACCC/TACCC	C/C	CG/CG	./.	TC/TC	./.	./.	T/T	./.	./.	TA/TA	C/C	A/A	AG/AG	AC/AC	AT/AT	CG/CG	TC/TC	./.	C/C	C/C	./.	./.	./.	T/T	A/A	T/T	T/T	CTA/CTA	C/C	C/C	./.	./.	./.	./.
153	UKR-L1	A/A	C/C	A/A	A/A	A/A	C/C	G/G	C/C	C/C	T/T	C/C	./.	T/T	TACCC/TACCC	C/C	CG/CG	./.	TC/TC	./.	./.	T/T	./.	./.	TA/TA	C/C	A/A	AG/AG	AC/AC	AT/AT	CG/CG	TC/TC	TA/TA	C/C	./.	./.	./.	./.	T/T	./.	T/T	T/T	CTA/CTA	./.	C/C	./.	./.	./.	./.
154	UKR-L2	./.	C/C	T/T	G/G	A/A	T/T	A/A	T/T	C/C	C/C	C/C	./.	T/T	TACCC/TACCC	G/G	CG/CG	./.	TC/TC	./.	./.	T/T	./.	./.	TA/TA	C/C	A/A	AG/AG	AC/AC	AT/AT	CG/CG	TC/TC	TA/TA	C/C	C/C	AT/AT	CA/CA	G/G	T/T	A/A	T/T	T/T	CTA/CTA	C/C	C/C	./.	./.	./.	./.
155	URY-L1	./.	C/C	A/A	A/A	A/A	C/C	A/A	C/C	C/C	T/T	C/C	./.	T/T	TACCC/TACCC	C/C	CG/CG	./.	TC/TC	./.	./.	T/T	./.	./.	./.	./.	./.	./.	./.	AT/AT	CG/CG	TC/TC	./.	./.	C/C	AT/AT	CAA/CAA	G/G	T/T	A/A	./.	./.	./.	C/C	C/C	./.	./.	./.	./.
156	URY-L2	A/A	C/C	A/A	A/A	A/A	C/C	G/G	C/C	C/C	T/T	C/C	./.	T/T	./.	./.	./.	./.	TC/TC	./.	./.	T/T	./.	./.	TA/TA	C/C	A/A	./.	./.	AT/AT	CG/CG	TC/TC	./.	C/C	C/C	./.	./.	./.	./.	./.	./.	./.	./.	C/C	C/C	./.	./.	./.	./.
157	USA-C1	./.	C/C	T/T	G/G	A/A	T/T	A/A	T/T	C/C	C/C	C/C	./.	T/T	./.	./.	./.	./.	./.	./.	./.	./.	./.	./.	TA/TA	C/C	A/A	AG/AG	AC/AC	AT/AT	CG/CG	TC/TC	./.	C/C	C/C	./.	./.	./.	./.	A/A	./.	./.	./.	./.	./.	./.	./.	./.	./.
158	UZB-C1	A/A	C/C	A/A	A/A	./.	C/C	G/G	C/C	C/C	T/T	C/C	./.	T/T	TACCC/TACCC	C/C	CG/CG	./.	TC/TC	./.	./.	./.	./.	./.	./.	./.	./.	AG/AG	AC/AC	AT/AT	CG/CG	TC/TC	TA/TA	C/C	C/C	A/A	CAAAA/CAAA	T/T	T/T	A/A	T/T	T/T	CTA/CTA	C/C	C/C	./.	./.	./.	./.
159	UZB-L1	A/A	C/C	A/A	A/A	A/A	C/C	A/A	C/C	C/C	T/T	C/C	./.	A/A	TACCC/TACCC	C/C	CG/CG	./.	TC/TC	./.	./.	T/T	./.	./.	TA/TA	C/C	A/A	AG/AG	AC/AC	AT/AT	CG/CG	./.	TA/TA	C/C	./.	./.	./.	./.	./.	./.	./.	./.	./.	./.	./.	./.	./.	./.	./.
160	WYM	A/A	C/C	A/A	A/A	A/A	C/C	./.	./.	./.	./.	./.	./.	T/T	TACCC/TACCC	C/C	CG/CG	./.	TC/TC	./.	./.	T/T	./.	./.	TA/TA	C/C	A/A	AG/AG	AC/AC	AT/AT	CG/CG	TC/TC	./.	./.	./.	A/A	CAAAA/CAAA	T/T	T/T	./.	T/T	T/T	CTA/CTA	C/C	C/C	./.	./.	./.	./.
161	XFS	A/A	C/C	A/A	A/A	A/A	C/C	G/G	C/C	C/C	T/T	C/C	./.	T/T	TACCC/TACCC	C/C	CG/CG	./.	TC/TC	./.	./.	T/T	./.	./.	./.	./.	./.	./.	./.	AT/AT	CG/CG	TC/TC	TA/TA	C/C	C/C	A/A	./.	./.	./.	./.	T/T	T/T	CTA/CTA	C/C	./.	./.	./.	./.	./.
162	XHP	A/A	C/C	A/A	A/A	A/A	C/C	./.	./.	C/C	T/T	C/C	./.	A/A	TACCC/TACCC	C/C	CG/CG	./.	./.	./.	./.	./.	./.	./.	TA/TA	C/C	A/A	AG/AG	AC/AC	AT/AT	CG/CG	TC/TC	TA/TA	C/C	C/C	./.	CAAAAA/CAAAAA	./.	./.	./.	./.	T/T	CTA/CTA	C/C	C/C	./.	./.	./.	./.
163	XYLH	A/A	C/C	A/A	A/A	A/A	C/C	G/G	C/C	C/C	T/T	C/C	./.	T/T	TACCC/TACCC	C/C	CG/CG	./.	./.	./.	./.	T/T	./.	./.	TA/TA	C/C	A/A	AG/AG	AC/AC	AT/AT	./.	TC/TC	TA/TA	C/C	C/C	A/A	CAAAA/CAAA	T/T	T/T	A/A	T/T	T/T	CTA/CTA	./.	./.	./.	./.	./.	./.
164	YASY	./.	C/C	A/A	A/A	A/A	C/C	G/G	./.	./.	./.	./.	./.	./.	./.	./.	./.	./.	./.	./.	./.	./.	./.	./.	./.	./.	./.	./.	./.	./.	./.	./.	./.	C/C	C/C	A/A	CAAAAA/CAAAA	T/T	./.	./.	./.	./.	./.	./.	./.	./.	./.	./.	./.
165	YMBF	A/A	C/C	./.	./.	A/A	./.	./.	C/C	./.	./.	C/C	./.	T/T	TACCC/TACCC	C/C	CG/CG	./.	./.	./.	./.	./.	./.	./.	TA/TA	C/C	A/A	AG/AG	AC/AC	AT/AT	./.	TC/TC	TA/TA	C/C	C/C	A/A	./.	./.	T/T	A/A	T/T	T/T	CTA/CTA	C/C	C/C	./.	./.	./.	./.
166	YM	A/A	C/C	A/A	A/A	A/A	C/C	G/G	C/C	C/C	T/T	C/C	./.	T/T	TACCC/TACCC	C/C	CG/CG	./.	TC/TC	./.	./.	T/T	./.	./.	TA/TA	C/C	A/A	AG/AG	AC/AC	./.	./.	TC/TC	./.	./.	C/C	A/A	CAAAAA/*	T/T	T/T	A/A	T/T	T/T	CTA/CTA	C/C	C/C	./.	./.	./.	./.
167	YNSW	A/A	./.	./.	./.	./.	C/C	./.	C/C	./.	./.	./.	./.	./.	./.	./.	./.	./.	TC/TC	./.	./.	./.	./.	./.	./.	./.	./.	AG/AG	AC/AC	AT/AT	CG/CG	TC/TC	TA/TA	./.	./.	./.	./.	./.	./.	./.	./.	./.	./.	./.	./.	./.	./.	./.	./.
168	YZM	A/A	C/C	A/A	A/A	A/A	C/C	G/G	C/C	C/C	T/T	T/T	./.	T/T	TACCC/TACCC	C/C	CG/CG	./.	TC/TC	./.	./.	./.	./.	./.	TA/TA	C/C	A/A	AG/AG	AC/AC	AT/AT	./.	TC/TC	TA/TA	C/C	C/C	./.	./.	T/T	T/T	A/A	T/T	T/T	CTA/CTA	C/C	C/C	./.	./.	./.	./.
169	ZDSH	A/A	C/C	A/A	A/A	A/A	C/C	G/G	./.	C/C	./.	C/C	./.	T/T	TACCC/TACCC	C/C	CG/CG	./.	TC/TC	./.	./.	T/T	./.	./.	TA/TA	C/C	A/A	AG/AG	AC/AC	AT/AT	CG/CG	./.	TA/TA	C/C	C/C	A/A	CAAAAA/CAAAA	T/T	T/T	A/A	T/T	T/T	./.	C/C	C/C	./.	./.	./.	./.
170	ZJH	A/A	C/C	A/A	A/A	A/A	C/C	G/G	C/C	./.	./.	C/C	./.	T/T	TACCC/TACCC	C/C	CG/CG	./.	./.	./.	./.	T/T	./.	./.	TA/TA	C/C	A/A	AG/AG	AC/AC	AT/AT	CG/CG	./.	./.	./.	./.	A/A	CAAAAA/*	T/T	T/T	A/A	T/T	T/T	CTA/CTA	C/C	C/C	./.	./.	./.	./.
171	ZP	A/A	C/C	A/A	A/A	A/A	C/C	G/G	./.	./.	./.	./.	./.	T/T	TACCC/TACCC	C/C	CG/CG	./.	TC/TC	./.	./.	T/T	./.	./.	TA/TA	C/C	A/A	AG/AG	AC/AC	AT/AT	CG/CG	TC/TC	TA/TA	C/C	C/C	A/A	CAAAAA/CAA	T/T	T/T	A/A	T/T	T/T	CTA/CTA	C/C	C/C	./.	./.	./.	./.
172	ZWT	A/A	C/C	A/A	A/A	A/A	C/C	G/G	C/C	C/C	T/T	C/C	./.	T/T	TACCC/TACCC	C/C	CG/CG	./.	TC/TC	./.	./.	T/T	./.	./.	TA/TA	C/C	A/A	AG/AG	AC/AC	AT/AT	CG/CG	TC/TC	TA/TA	C/C	C/C	A/A	CAAAAA/CAAAAA	./.	T/T	A/A	T/T	T/T	CTA/CTA	C/C	C/C	./.	./.	./.	./.
173	ZYJWLQ	A/A	C/C	A/A	A/A	A/A	C/C	G/G	C/C	C/C	T/T	C/C	./.	./.	TACCC/TACCC	C/C	./.	./.	./.	./.	./.	T/T	./.	./.	TA/TA	C/C	A/A	./.	./.	./.	./.	TC/TC	TA/TA	C/C	C/C	./.	./.	T/T	T/T	A/A	T/T	T/T	CTA/CTA	C/C	C/C	./.	./.	./.	./.
174	MP001	A/A	C/C	A/A	A/A	A/A	C/C	G/G	C/C	C/C	T/T	C/C	./.	T/T	./.	./.	./.	./.	./.	./.	./.	T/T	./.	./.	TA/TA	C/C	A/A	AG/AG	AC/AC	AT/AT	CG/CG	./.	./.	C/C	C/C	A/A	./.	T/T	T/T	./.	T/T	T/T	CTA/CTA	C/C	C/C	./.	./.	./.	./.
175	MP002	A/A	C/C	A/A	A/A	A/A	C/C	G/G	C/C	C/C	T/T	C/C	./.	T/T	TACCC/TACCC	C/C	CG/CG	./.	TC/TC	./.	./.	T/T	./.	./.	TA/TA	C/C	A/A	AG/AG	AC/AC	AT/AT	CG/CG	TC/TC	TA/TA	C/C	C/C	A/A	CAAAA/CAAAA	T/T	T/T	A/A	T/T	T/T	CTA/CTA	C/C	C/C	./.	./.	./.	./.
176	MP003	A/A	C/C	A/A	A/A	A/A	C/C	G/G	C/C	C/C	T/T	C/C	./.	T/T	TACCC/TACCC	C/C	CG/CG	./.	TC/TC	./.	./.	T/T	./.	./.	TA/TA	C/C	A/A	AG/AG	AC/AC	AT/AT	CG/CG	TC/TC	TA/TA	C/C	C/C	A/A	CAAAA/CAAAA	T/T	T/T	A/A	T/T	T/T	./.	./.	./.	./.	./.	./.	./.
177	MP004	./.	C/C	A/A	A/A	./.	C/C	A/A	C/C	C/C	T/T	C/C	./.	A/A	./.	./.	CG/CG	./.	TC/TC	./.	./.	T/T	./.	./.	TA/TA	C/C	A/A	AG/AG	AC/AC	AT/AT	CG/CG	TC/TC	TA/TA	C/C	C/C	A/A	CAAAAA/CAAAAA	T/T	T/T	A/A	T/T	T/T	CTA/CTA	C/C	C/C	./.	./.	./.	./.
178	MP005	A/A	C/C	A/T	A/G	A/A	C/T	A/G	C/T	C/C	T/C	C/C	./.	T/T	TACCC/TACCC	C/G	CG/CG	./.	TC/TC	./.	./.	T/T	./.	./.	TA/TA	C/C	A/A	./.	./.	./.	./.	TC/TC	TA/TA	C/C	./.	./.	CAAAAA/CAAAAA	T/T	T/T	A/A	T/T	T/T	CTA/CTA	C/C	C/C	./.	./.	./.	./.
179	MP006	./.	./.	./.	A/A	A/A	C/C	G/G	C/C	C/C	T/T	C/C	./.	T/T	TACCC/TACCC	C/C	CG/CG	./.	TC/TC	./.	./.	T/T	./.	./.	TA/TA	C/C	A/A	AG/AG	AC/AC	AT/AT	CG/CG	TC/TC	TA/TA	C/C	C/C	A/A	CAAAA/CAAAA	T/T	T/T	A/A	T/T	T/T	CTA/CTA	C/C	C/C	./.	./.	./.	./.
180	MP007	A/A	C/C	A/A	A/A	A/A	C/C	G/G	C/C	C/C	T/T	C/C	./.	T/T	TACCC/TACCC	C/C	CG/CG	./.	TC/TC	./.	./.	./.	./.	./.	./.	./.	./.	AG/AG	AC/AC	AT/AT	CG/CG	TC/TC	TA/TA	C/C	C/C	A/A	CAAAAA/CAAAA	T/T	T/T	A/A	T/T	T/T	CTA/CTA	C/C	C/C	./.	./.	./.	./.
181	MP008	A/A	C/C	./.	./.	A/A	C/C	G/G	C/C	C/C	T/T	C/C	./.	T/T	./.	C/C	./.	./.	./.	./.	./.	T/T	./.	./.	TA/TA	C/C	A/A	AG/AG	AC/AC	AT/AT	CG/CG	TC/TC	TA/TA	C/C	C/C	A/A	CAAAA/CAAAA	T/T	T/T	A/A	T/T	T/T	CTA/CTA	C/C	C/C	./.	./.	./.	./.
182	MP009	A/A	C/C	A/A	A/A	A/A	C/C	G/G	C/C	./.	./.	C/C	./.	T/T	TACCC/TACCC	C/C	CG/CG	./.	TC/TC	./.	./.	T/T	./.	./.	TA/TA	C/C	A/A	AG/AG	AC/AC	AT/AT	CG/CG	TC/TC	TA/TA	C/C	C/C	A/A	CAAAAA/CAAAA	T/T	T/T	A/A	T/T	T/T	CTA/CTA	C/C	C/C	./.	./.	./.	./.
183	MP010	./.	./.	./.	./.	./.	./.	./.	./.	./.	./.	./.	./.	./.	./.	./.	./.	./.	T/T	./.	./.	./.	./.	./.	TA/T	T/T	A/G	./.	./.	./.	./.	./.	./.	A/A	./.	./.	./.	./.	./.	./.	./.	./.	./.	./.	./.	./.	./.	./.	./.
184	MP011	A/A	C/C	A/A	A/A	A/A	C/C	G/G	C/C	C/C	T/T	C/C	./.	T/T	TACCC/TACCC	C/C	CG/CG	./.	TC/TC	./.	./.	./.	./.	./.	TA/TA	C/C	A/A	AG/AG	AC/AC	AT/AT	CG/CG	TC/TC	TA/TA	C/C	C/C	A/A	CAAAAA/CAAAA	T/T	T/T	A/A	T/T	T/T	CTA/CTA	C/C	C/C	./.	./.	./.	./.
185	MP012	A/A	C/C	A/A	A/A	A/A	C/C	G/G	C/C	C/C	T/T	C/C	./.	./.	TACCC/TACCC	C/C	CG/CG	./.	TC/TC	./.	./.	T/T	./.	./.	TA/TA	C/C	A/A	AG/AG	AC/AC	AT/AT	CG/CG	TC/TC	TA/TA	C/C	C/C	A/A	CAAAAA/CAAAAA	T/T	T/T	A/A	T/T	T/T	CTA/CTA	C/C	C/C	./.	./.	./.	./.
186	MP013	A/A	C/C	A/A	A/A	A/A	C/C	G/G	C/C	C/C	T/T	C/C	./.	T/T	TACCC/TACCC	C/C	CG/CG	./.	TC/TC	./.	./.	T/T	./.	./.	TA/TA	C/C	A/A	AG/AG	AC/AC	AT/AT	CG/CG	TC/TC	./.	C/C	C/C	A/A	CAAAAA/CAAAAA	T/T	T/T	A/A	T/T	T/T	CTA/CTA	C/C	C/C	./.	./.	./.	./.
187	MP014	A/A	C/C	A/A	A/A	A/A	C/C	G/G	C/C	C/C	T/T	C/C	./.	T/T	TACCC/TACCC	C/C	CG/CG	./.	TC/TC	./.	./.	T/T	./.	./.	TA/TA	C/C	A/A	AG/AG	AC/AC	AT/AT	CG/CG	TC/TC	TA/TA	C/C	C/C	A/A	./.	./.	./.	./.	./.	./.	CTA/CTA	./.	./.	./.	./.	./.	./.
188	MP015	A/A	C/C	A/A	A/A	A/A	C/C	G/G	C/C	C/C	T/T	C/C	./.	T/T	TACCC/TACCC	C/C	CG/CG	./.	TC/TC	./.	./.	T/T	./.	./.	TA/TA	C/C	A/A	AG/AG	AC/AC	AT/AT	CG/CG	TC/TC	TA/TA	C/C	C/C	A/A	CAAAAA/CAAAAA	T/T	T/T	A/A	T/T	T/T	CTA/CTA	C/C	C/C	./.	./.	./.	./.
189	MP016	A/A	C/C	A/A	A/A	A/A	C/C	G/G	C/C	C/C	T/T	C/C	./.	T/T	TACCC/TACCC	C/C	CG/CG	./.	TC/TC	./.	./.	T/T	./.	./.	TA/TA	C/C	A/A	AG/AG	AC/AC	AT/AT	CG/CG	TC/TC	TA/TA	C/C	C/C	A/A	CAAAAA/CAAA	T/T	T/T	A/A	T/T	T/T	CTA/CTA	./.	C/C	./.	./.	./.	./.
190	MP017	A/A	C/C	A/A	A/A	A/A	C/C	G/G	C/C	C/C	T/T	C/C	./.	./.	TACCC/TACCC	C/C	CG/CG	./.	TC/TC	./.	./.	T/T	./.	./.	TA/TA	C/C	A/A	AG/AG	AC/AC	AT/AT	CG/CG	TC/TC	TA/TA	C/C	C/C	./.	./.	./.	T/T	A/A	T/T	T/T	CTA/CTA	C/C	C/C	./.	./.	./.	./.
191	MP018	./.	./.	A/A	A/A	A/A	C/C	./.	./.	C/C	./.	C/C	./.	T/T	TACCC/TACCC	C/C	CG/CG	./.	TC/TC	./.	./.	T/T	./.	./.	TA/TA	C/C	A/A	AG/AG	./.	AT/AT	CG/CG	./.	TA/TA	C/C	./.	A/A	CAAAAA/CAAAA	T/T	T/T	A/A	T/T	T/T	CTA/CTA	C/C	C/C	./.	./.	./.	./.
192	MP019	A/A	C/C	A/A	A/A	A/A	C/C	G/G	C/C	C/C	T/T	C/C	./.	T/T	./.	./.	./.	./.	./.	./.	./.	T/T	./.	./.	TA/TA	C/C	A/A	AG/AG	AC/AC	AT/AT	CG/CG	TC/TC	TA/TA	C/C	./.	A/A	CAAAAA/CAAAA	T/T	T/T	A/A	T/T	T/T	CTA/CTA	C/C	C/C	./.	./.	./.	./.
193	MP020	./.	./.	./.	./.	./.	./.	./.	./.	./.	./.	./.	./.	./.	T/T	./.	./.	./.	./.	./.	./.	./.	./.	./.	TA/T	T/T	A/G	./.	./.	./.	./.	./.	./.	./.	./.	./.	./.	./.	./.	./.	./.	./.	./.	./.	./.	./.	./.	./.	./.
194	MP021	A/A	C/C	A/A	A/A	A/A	C/C	G/G	C/C	C/C	T/T	C/C	./.	T/T	TACCC/TACCC	C/C	CG/CG	./.	TC/TC	./.	./.	T/T	./.	./.	TA/TA	C/C	A/A	AG/AG	AC/AC	AT/AT	CG/CG	TC/TC	TA/TA	C/C	C/C	A/A	CAAAA/CAAA	T/T	T/T	A/A	T/T	T/T	CTA/CTA	C/C	C/C	./.	./.	./.	./.
195	MP022	A/A	C/C	A/A	A/A	A/A	C/C	./.	C/C	C/C	T/T	C/C	./.	T/T	TACCC/TACCC	C/C	CG/CG	./.	TC/TC	./.	./.	T/T	./.	./.	TA/TA	C/C	A/A	AG/AG	AC/AC	AT/AT	CG/CG	TC/TC	TA/TA	C/C	C/C	A/A	CAA/CAA	T/T	T/T	A/A	T/T	T/T	CTA/CTA	C/C	C/C	./.	./.	./.	./.
196	MP023	A/A	C/C	A/A	A/A	A/A	C/C	G/G	C/C	C/C	T/T	T/T	./.	T/T	TACCC/TACCC	C/C	CG/CG	./.	TC/TC	./.	./.	T/T	./.	./.	TA/TA	C/C	A/A	AG/AG	AC/AC	AT/AT	CG/CG	TC/TC	TA/TA	C/C	C/C	A/A	CAAAAA/CAAAA	T/T	T/T	A/A	T/T	T/T	CTA/CTA	C/C	C/C	./.	./.	./.	./.
197	MP024	A/A	C/C	A/A	A/A	A/A	C/C	G/G	C/C	C/C	T/T	C/C	./.	T/T	TACCC/TACCC	C/C	CG/CG	./.	TC/TC	./.	./.	T/T	./.	./.	TA/TA	C/C	A/A	AG/AG	AC/AC	AT/AT	CG/CG	TC/TC	TA/TA	C/C	C/C	A/A	CAAAA/CAAA	T/T	T/T	A/A	T/T	T/T	CTA/CTA	C/C	C/C	./.	./.	./.	./.
198	MP025	A/A	C/C	A/A	A/A	A/A	C/C	A/A	C/C	C/C	T/T	C/C	./.	A/A	TACCC/TACCC	C/C	CG/CG	./.	TC/TC	./.	./.	T/T	./.	./.	TA/TA	C/C	A/A	AG/AG	AC/AC	AT/AT	CG/CG	TC/TC	./.	./.	./.	A/A	./.	T/T	T/T	A/A	T/T	T/T	CTA/CTA	./.	./.	./.	./.	./.	./.
199	MP026	A/A	C/C	A/A	A/A	A/A	C/C	A/A	C/C	C/C	T/T	C/C	./.	A/A	TACCC/TACCC	C/C	CG/CG	./.	TC/TC	./.	./.	T/T	./.	./.	TA/TA	C/C	A/A	AG/AG	AC/AC	AT/AT	CG/CG	TC/TC	TA/TA	C/C	C/C	A/A	CAAAAA/CAAAAA	T/T	T/T	A/A	T/T	T/T	CTA/CTA	C/C	C/C	./.	./.	./.	./.
200	MP027	A/A	C/C	A/A	A/A	A/A	./.	./.	C/C	C/C	T/T	C/C	./.	A/A	TACCC/TACCC	C/C	CG/CG	./.	TC/TC	./.	./.	T/T	./.	./.	TA/TA	C/C	A/A	AG/AG	AC/AC	AT/AT	CG/CG	TC/TC	./.	C/C	C/C	A/A	CAAAAA/CAAAAA	T/T	T/T	A/A	T/T	T/T	CTA/CTA	C/C	C/C	./.	./.	./.	./.
201	MP028	./.	./.	./.	./.	./.	./.	./.	./.	./.	./.	./.	./.	./.	./.	./.	./.	./.	./.	./.	./.	./.	./.	./.	TA/T	T/T	A/G	A/A	A/A	./.	./.	./.	./.	./.	T/T	./.	./.	./.	./.	./.	G/G	C/C	C/C	./.	./.	./.	./.	./.	./.
202	MP029	A/A	C/C	A/A	A/A	A/A	C/C	./.	C/C	C/C	T/T	C/C	./.	T/T	TACCC/TACCC	C/C	CG/CG	./.	TC/TC	./.	./.	T/T	./.	./.	TA/TA	./.	./.	./.	./.	./.	CG/CG	TC/TC	TA/TA	C/C	C/C	A/A	CAA/CAA	T/T	T/T	A/A	T/T	T/T	CTA/CTA	./.	./.	./.	./.	./.	./.
203	MP030	A/A	C/C	A/A	A/A	A/A	C/C	G/G	C/C	C/C	T/T	C/C	./.	T/T	TACCC/TACCC	C/C	CG/CG	./.	TC/TC	./.	./.	T/T	./.	./.	./.	./.	./.	AG/AG	AC/AC	AT/AT	CG/CG	TC/TC	TA/TA	./.	./.	A/A	./.	T/T	./.	A/A	T/T	T/T	CTA/CTA	C/C	C/C	./.	./.	./.	./.
204	MP031	A/A	C/C	A/A	./.	./.	C/C	G/G	C/C	C/C	T/T	T/T	./.	T/T	TACCC/TACCC	C/C	CG/CG	./.	TC/TC	./.	./.	T/T	./.	./.	TA/TA	C/C	A/A	AG/AG	AC/AC	AT/AT	CG/CG	TC/TC	TA/TA	C/C	C/C	A/A	./.	T/T	T/T	A/A	T/T	T/T	CTA/CTA	./.	./.	./.	./.	./.	./.
205	MP032	A/A	C/C	A/A	A/A	A/A	C/C	G/G	C/C	C/C	T/T	C/C	./.	T/T	TACCC/TACCC	C/C	CG/CG	./.	TC/TC	./.	./.	T/T	./.	./.	./.	./.	./.	AG/AG	AC/AC	AT/AT	CG/CG	./.	TA/TA	C/C	./.	A/A	CAAAA/CAAAA	T/T	T/T	A/A	T/T	T/T	CTA/CTA	C/C	C/C	./.	./.	./.	./.
206	MP033	A/A	C/C	A/A	A/A	A/A	C/C	A/A	C/C	C/C	T/T	C/C	./.	A/A	TACCC/TACCC	C/C	CG/CG	./.	TC/TC	./.	./.	T/T	./.	./.	./.	./.	./.	./.	./.	AT/AT	CG/CG	./.	TA/TA	C/C	C/C	A/A	./.	./.	T/T	A/A	./.	./.	./.	./.	./.	./.	./.	./.	./.
207	MP034	A/A	C/C	A/A	A/A	A/A	C/C	G/G	C/C	C/C	T/T	C/C	./.	T/T	TACCC/TACCC	C/C	CG/CG	./.	TC/TC	./.	./.	T/T	./.	./.	TA/TA	C/C	A/A	AG/AG	AC/AC	AT/AT	CG/CG	TC/TC	TA/TA	C/C	C/C	A/A	CAAAAA/CAAAA	T/T	T/T	A/A	T/T	T/T	CTA/CTA	C/C	C/C	./.	./.	./.	./.
208	MP035	A/A	C/C	A/A	A/A	A/A	C/C	G/G	C/C	C/C	T/T	C/C	./.	T/T	TACCC/TACCC	C/C	CG/CG	./.	TC/TC	./.	./.	T/T	./.	./.	TA/TA	C/C	A/A	AG/AG	AC/AC	AT/AT	CG/CG	TC/TC	TA/TA	C/C	C/C	A/A	CAAAA/CAAAA	T/T	T/T	A/A	T/T	T/T	CTA/CTA	C/C	C/C	./.	./.	./.	./.
209	MP036	A/A	C/C	A/A	A/A	A/A	C/C	G/G	C/C	C/C	T/T	C/C	./.	T/T	TACCC/TACCC	C/C	CG/CG	./.	TC/TC	./.	./.	T/T	./.	./.	./.	./.	./.	./.	./.	./.	CG/CG	TC/TC	./.	C/C	C/C	A/A	./.	T/T	T/T	A/A	T/T	T/T	CTA/CTA	C/C	C/C	./.	./.	./.	./.
210	MP037	A/A	C/C	A/A	A/A	A/A	C/C	G/G	C/C	C/C	T/T	C/C	./.	T/T	TACCC/TACCC	C/C	CG/CG	./.	TC/TC	./.	./.	T/T	./.	./.	./.	./.	./.	./.	./.	AT/AT	CG/CG	./.	TA/TA	C/C	C/C	./.	CAAAAA/CAAAAA	T/T	./.	A/A	T/T	T/T	CTA/CTA	C/C	C/C	./.	./.	./.	./.
211	MP038	A/A	C/C	A/A	A/A	A/A	C/C	G/G	C/C	C/C	T/T	C/C	./.	T/T	TACCC/TACCC	C/C	CG/CG	./.	TC/TC	./.	./.	T/T	./.	./.	TA/TA	C/C	A/A	AG/AG	AC/AC	./.	CG/CG	./.	./.	./.	./.	./.	./.	T/T	T/T	A/A	T/T	T/T	./.	C/C	./.	./.	./.	./.	./.
212	MP039	A/A	C/C	A/A	A/A	A/A	C/C	G/G	C/C	C/C	T/T	C/C	./.	T/T	TACCC/TACCC	C/C	CG/CG	./.	TC/TC	./.	./.	T/T	./.	./.	TA/TA	C/C	A/A	AG/AG	AC/AC	./.	CG/CG	TC/TC	TA/TA	C/C	./.	A/A	./.	./.	./.	./.	./.	./.	./.	./.	./.	./.	./.	./.	./.
213	MP040	A/A	C/C	A/A	A/A	A/A	C/C	./.	C/C	C/C	T/T	C/C	./.	T/T	TACCC/TACCC	C/C	CG/CG	./.	TC/TC	./.	./.	T/T	./.	./.	TA/TA	C/C	A/A	AG/AG	AC/AC	AT/AT	CG/CG	./.	./.	C/C	C/C	A/A	./.	./.	T/T	A/A	T/T	T/T	CTA/CTA	C/C	C/C	./.	./.	./.	./.
214	MP041	A/A	C/C	A/A	A/A	A/A	C/C	A/A	C/C	C/C	T/T	C/C	./.	A/A	TACCC/TACCC	C/C	CG/CG	./.	TC/TC	./.	./.	T/T	./.	./.	TA/TA	C/C	A/A	AG/AG	AC/AC	AT/AT	CG/CG	TC/TC	TA/TA	C/C	C/C	A/A	./.	T/T	T/T	A/A	T/T	T/T	CTA/CTA	C/C	C/C	./.	./.	./.	./.
215	MP042	A/A	C/C	A/A	A/A	A/A	C/C	G/G	C/C	C/C	T/T	C/C	./.	T/T	TACCC/TACCC	C/C	CG/CG	./.	TC/TC	./.	./.	T/T	./.	./.	TA/TA	C/C	A/A	AG/AG	AC/AC	AT/AT	CG/CG	TC/TC	TA/TA	C/C	C/C	A/A	CAAAAA/CAAAA	T/T	T/T	A/A	T/T	T/T	CTA/CTA	C/C	C/C	./.	./.	./.	./.
216	MP043	A/A	C/C	A/A	A/A	A/A	C/C	A/G	C/C	C/C	T/T	C/C	./.	A/T	TACCC/TACCC	C/C	CG/CG	./.	TC/TC	./.	./.	T/T	./.	./.	TA/TA	C/C	A/A	AG/AG	AC/AC	AT/AT	CG/CG	TC/TC	TA/TA	C/C	C/C	A/A	CAAAAA/CAAAA	T/T	T/T	A/A	T/T	T/T	CTA/CTA	C/C	C/C	./.	./.	./.	./.
217	MP044	A/A	C/C	A/A	A/A	A/A	C/C	A/A	C/C	C/C	T/T	C/C	./.	A/T	TACCC/TACCC	C/C	CG/CG	./.	TC/TC	./.	./.	T/T	./.	./.	./.	./.	./.	AG/AG	AC/AC	AT/AT	CG/CG	TC/TC	TA/TA	C/C	C/C	A/A	CAAAAA/CAAAA	T/T	T/T	A/A	T/T	T/T	CTA/CTA	C/C	C/C	./.	./.	./.	./.
218	MP045	A/A	C/C	A/A	A/A	A/A	C/C	G/G	C/C	C/C	T/T	C/C	./.	T/T	TACCC/TACCC	C/C	CG/CG	./.	TC/TC	./.	./.	T/T	./.	./.	TA/TA	C/C	A/A	AG/AG	AC/AC	AT/AT	CG/CG	TC/TC	TA/TA	C/C	C/C	A/A	CAAAAA/CAAAA	T/T	T/T	A/A	T/T	T/T	CTA/CTA	C/C	C/C	./.	./.	./.	./.
219	MP046	A/A	C/C	A/A	A/A	A/A	C/C	G/G	C/C	C/C	T/T	C/C	./.	T/T	TACCC/TACCC	C/C	CG/CG	./.	TC/TC	./.	./.	T/T	./.	./.	TA/TA	C/C	A/A	AG/AG	AC/AC	AT/AT	CG/CG	TC/TC	TA/TA	C/C	C/C	A/A	CAAAA/CAAAA	T/T	T/T	A/A	T/T	T/T	CTA/CTA	C/C	C/C	./.	./.	./.	./.
220	MP047	A/A	C/C	A/A	A/A	A/A	C/C	G/G	C/C	C/C	T/T	C/C	./.	T/T	TACCC/TACCC	C/C	CG/CG	./.	TC/TC	./.	./.	T/T	./.	./.	TA/TA	C/C	A/A	AG/AG	AC/AC	AT/AT	CG/CG	TC/TC	TA/TA	C/C	C/C	A/A	CAAAAA/CAAAA	T/T	T/T	A/A	T/T	T/T	CTA/CTA	C/C	C/C	./.	./.	./.	./.
221	MP048	A/A	C/C	A/A	A/A	A/A	C/C	G/G	C/C	C/C	T/T	C/C	./.	T/T	TACCC/TACCC	C/C	CG/CG	./.	TC/TC	./.	./.	T/T	./.	./.	TA/TA	C/C	A/A	AG/AG	AC/AC	AT/AT	CG/CG	TC/TC	./.	./.	./.	A/A	./.	./.	T/T	A/A	T/T	T/T	CTA/CTA	C/C	C/C	./.	./.	./.	./.
222	MP049	A/A	C/C	./.	./.	./.	./.	G/G	C/C	C/C	T/T	C/C	./.	T/T	TACCC/TACCC	C/C	CG/CG	./.	TC/TC	./.	./.	T/T	./.	./.	TA/TA	C/C	A/A	AG/AG	AC/AC	AT/AT	CG/CG	TC/TC	./.	C/C	C/C	A/A	CAAAAA/CAAAA	T/T	T/T	A/A	T/T	T/T	CTA/CTA	C/C	C/C	./.	./.	./.	./.
223	MP050	./.	./.	./.	./.	./.	./.	./.	./.	./.	./.	./.	./.	./.	./.	./.	./.	./.	T/T	./.	./.	TG/TG	./.	./.	TA/T	T/T	A/G	AG/A	AC/A	A/A	./.	./.	./.	A/A	T/T	AC/AC	*/*	G/G	./.	./.	G/G	C/C	C/C	A/A	CTT/CTT	./.	./.	./.	./.
224	MP051	A/A	C/C	A/A	A/A	A/A	C/C	G/G	C/C	C/C	T/T	C/C	./.	T/T	./.	./.	./.	./.	./.	./.	./.	T/T	./.	./.	./.	./.	./.	AG/AG	AC/AC	AT/AT	CG/CG	TC/TC	TA/TA	C/C	C/C	A/A	CAAAAA/CAAAA	T/T	T/T	A/A	T/T	T/T	CTA/CTA	C/C	C/C	./.	./.	./.	./.
225	MP052	./.	C/C	T/T	G/G	A/A	T/T	./.	T/T	C/C	C/C	C/C	./.	T/T	TACCC/TACCC	G/G	CG/CG	./.	TC/TC	./.	./.	T/T	./.	./.	TA/TA	C/C	A/A	AG/AG	AC/AC	AT/AT	CG/CG	./.	TA/TA	C/C	C/C	AT/AT	CA/CA	G/G	T/T	A/A	T/T	T/T	CTA/CTA	C/C	C/C	./.	./.	./.	./.
226	MP053	A/A	C/C	A/A	A/A	A/A	C/C	G/G	C/C	C/C	T/T	T/T	./.	T/T	TACCC/TACCC	C/C	CG/CG	./.	TC/TC	./.	./.	T/T	./.	./.	TA/TA	C/C	A/A	AG/AG	AC/AC	AT/AT	CG/CG	TC/TC	TA/TA	C/C	C/C	A/A	CAAAA/CAAA	T/T	T/T	A/A	T/T	T/T	CTA/CTA	C/C	C/C	./.	./.	./.	./.
227	MP054	./.	./.	./.	./.	./.	./.	./.	./.	./.	./.	./.	./.	./.	./.	./.	./.	./.	./.	./.	./.	./.	./.	./.	TA/T	T/T	A/G	AG/A	AC/A	A/A	./.	./.	./.	A/A	T/T	./.	./.	./.	./.	./.	./.	./.	./.	A/A	CTT/CTT	./.	./.	./.	./.
228	MP055	./.	./.	T/T	G/G	A/A	T/T	A/A	T/T	./.	C/C	./.	./.	T/T	./.	./.	CG/CG	./.	TC/TC	./.	./.	T/T	./.	./.	TA/TA	C/C	A/A	AG/AG	AC/AC	AT/AT	CG/CG	TC/TC	TA/TA	C/C	C/C	AT/AT	CA/CA	G/G	T/T	A/A	T/T	T/T	CTA/CTA	C/C	C/C	./.	./.	./.	./.
229	MP056	A/A	C/C	A/A	A/A	A/A	C/C	G/G	C/C	C/C	T/T	C/C	./.	T/T	./.	./.	CG/CG	./.	TC/TC	./.	./.	T/T	./.	./.	TA/TA	C/C	A/A	AG/AG	AC/AC	AT/AT	CG/CG	./.	TA/TA	C/C	C/C	A/A	CAAAAA/CAAAA	T/T	T/T	A/A	T/T	T/T	CTA/CTA	C/C	./.	./.	./.	./.	./.
230	MP057	./.	C/C	T/T	G/G	A/A	T/T	./.	T/T	C/C	C/C	C/C	./.	T/T	TACCC/TACCC	G/G	CG/CG	./.	TC/TC	./.	./.	T/T	./.	./.	TA/TA	C/C	A/A	AG/AG	AC/AC	AT/AT	./.	TC/TC	TA/TA	C/C	C/C	./.	./.	./.	T/T	A/A	T/T	T/T	CTA/CTA	C/C	C/C	./.	./.	./.	./.
231	MP058	A/A	C/C	A/A	A/A	A/A	C/C	G/G	C/C	C/C	T/T	C/C	./.	T/T	TACCC/TACCC	C/C	CG/CG	./.	./.	./.	./.	T/T	./.	./.	TA/TA	C/C	A/A	AG/AG	AC/AC	AT/AT	CG/CG	TC/TC	TA/TA	C/C	C/C	A/A	./.	T/T	T/T	A/A	T/T	T/T	CTA/CTA	C/C	C/C	./.	./.	./.	./.
232	MP059	A/A	C/C	A/A	A/A	A/A	C/C	G/G	C/C	C/C	T/T	C/C	./.	T/T	TACCC/TACCC	C/C	CG/CG	./.	TC/TC	./.	./.	./.	./.	./.	TA/TA	C/C	A/A	AG/AG	AC/AC	AT/AT	CG/CG	TC/TC	TA/TA	C/C	./.	./.	./.	./.	T/T	A/A	T/T	T/T	CTA/CTA	C/C	C/C	./.	./.	./.	./.
233	MP060	./.	C/C	A/A	A/A	A/A	./.	./.	C/C	C/C	T/T	C/C	./.	T/T	TACCC/TACCC	C/C	CG/CG	./.	TC/TC	./.	./.	T/T	./.	./.	TA/TA	C/C	A/A	AG/AG	AC/AC	AT/AT	CG/CG	TC/TC	./.	C/C	C/C	A/A	CAAAAA/CAAAA	T/T	T/T	A/A	T/T	T/T	CTA/CTA	C/C	C/C	./.	./.	./.	./.
234	MP061	A/A	C/C	./.	./.	./.	C/C	G/G	C/C	C/C	T/T	T/T	./.	T/T	TACCC/TACCC	C/C	./.	./.	./.	./.	./.	T/T	./.	./.	TA/TA	C/C	A/A	AG/AG	AC/AC	AT/AT	CG/CG	TC/TC	TA/TA	./.	./.	A/A	./.	T/T	T/T	A/A	T/T	T/T	CTA/CTA	C/C	C/C	./.	./.	./.	./.
235	MP062	A/A	C/C	A/A	A/A	A/A	./.	A/A	C/C	C/C	T/T	C/C	./.	A/A	TACCC/TACCC	C/C	CG/CG	./.	TC/TC	./.	./.	T/T	./.	./.	TA/TA	C/C	A/A	AG/AG	AC/AC	AT/AT	CG/CG	TC/TC	TA/TA	C/C	C/C	A/A	./.	T/T	T/T	A/A	T/T	T/T	CTA/CTA	C/C	C/C	./.	./.	./.	./.
236	MP063	./.	./.	T/T	G/G	./.	T/T	A/A	T/T	C/C	C/C	C/C	./.	T/T	TACCC/TACCC	G/G	CG/CG	./.	TC/TC	./.	./.	./.	./.	./.	TA/TA	C/C	A/A	AG/AG	AC/AC	AT/AT	CG/CG	TC/TC	TA/TA	C/C	C/C	AT/AT	CA/CA	G/G	T/T	A/A	T/T	T/T	CTA/CTA	./.	C/C	./.	./.	./.	./.
237	MP064	A/A	C/C	A/A	A/A	A/A	C/C	A/G	C/C	./.	./.	C/C	./.	A/A	TACCC/TACCC	C/C	CG/CG	./.	./.	./.	./.	./.	./.	./.	TA/TA	C/C	A/A	AG/AG	AC/AC	AT/AT	CG/CG	TC/TC	TA/TA	C/C	C/C	A/A	CAAAAA/CAAAAA	T/T	T/T	A/A	T/T	T/T	CTA/CTA	C/C	./.	./.	./.	./.	./.
238	MP065	A/A	C/C	A/A	A/A	A/A	C/C	G/G	C/C	C/C	T/T	C/C	./.	T/T	TACCC/TACCC	C/C	CG/CG	./.	TC/TC	./.	./.	T/T	./.	./.	TA/TA	C/C	A/A	AG/AG	AC/AC	AT/AT	CG/CG	TC/TC	TA/TA	C/C	C/C	A/A	CAAAA/CAAAA	./.	./.	./.	./.	./.	./.	./.	./.	./.	./.	./.	./.
239	MP066	A/A	C/C	A/A	A/A	A/A	C/C	./.	C/C	C/C	T/T	C/C	./.	T/T	TACCC/TACCC	C/C	CG/CG	./.	TC/TC	./.	./.	T/T	./.	./.	TA/TA	C/C	A/A	AG/AG	AC/AC	AT/AT	CG/CG	TC/TC	./.	./.	./.	./.	./.	./.	./.	./.	T/T	T/T	CTA/CTA	C/C	C/C	./.	./.	./.	./.
240	MP067	A/A	C/C	A/A	A/A	A/A	C/C	G/G	C/C	C/C	T/T	C/C	./.	T/T	TACCC/TACCC	C/C	CG/CG	./.	TC/TC	./.	./.	T/T	./.	./.	TA/TA	C/C	A/A	./.	./.	AT/AT	CG/CG	TC/TC	TA/TA	C/C	C/C	A/A	CAAAAA/CAAAA	T/T	T/T	A/A	T/T	T/T	CTA/CTA	C/C	C/C	./.	./.	./.	./.
241	MP068	A/A	C/C	A/A	A/A	A/A	C/C	G/G	C/C	C/C	T/T	C/C	./.	T/T	TACCC/TACCC	C/C	CG/CG	./.	TC/TC	./.	./.	T/T	./.	./.	TA/TA	C/C	A/A	AG/AG	AC/AC	AT/AT	CG/CG	./.	./.	./.	./.	./.	./.	T/T	T/T	A/A	T/T	T/T	CTA/CTA	C/C	C/C	./.	./.	./.	./.
242	MP069	./.	./.	./.	./.	./.	./.	./.	./.	./.	./.	./.	./.	./.	./.	./.	./.	./.	T/T	./.	./.	TG/TG	./.	./.	TA/TA	./.	./.	./.	AC/AC	./.	./.	./.	./.	./.	./.	./.	./.	./.	./.	./.	./.	./.	./.	./.	CTT/CTT	./.	./.	./.	./.
243	MP070	A/A	C/C	A/A	A/A	A/A	C/C	G/G	C/C	C/C	T/T	C/C	./.	T/T	TACCC/TACCC	C/C	CG/CG	./.	TC/TC	./.	./.	T/T	./.	./.	TA/TA	C/C	A/A	AG/AG	AC/AC	AT/AT	./.	TC/TC	TA/TA	./.	./.	./.	./.	T/T	T/T	A/A	T/T	T/T	CTA/CTA	C/C	C/C	./.	./.	./.	./.
244	MP071	./.	./.	./.	./.	./.	./.	./.	./.	./.	./.	./.	./.	./.	./.	./.	./.	./.	T/T	./.	./.	TG/TG	./.	./.	TA/T	T/T	A/G	AG/A	AC/A	A/A	./.	./.	./.	./.	./.	./.	./.	./.	./.	./.	G/G	C/C	C/C	A/A	CTT/CTT	./.	./.	./.	./.
245	MP072	./.	./.	./.	./.	./.	./.	./.	./.	./.	./.	./.	./.	./.	T/T	G/G	./.	./.	T/T	./.	./.	./.	./.	./.	TA/T	T/T	A/G	./.	AC/AC	A/A	./.	./.	./.	./.	./.	./.	./.	./.	./.	./.	./.	./.	./.	./.	./.	./.	./.	./.	./.
246	MP073	A/A	C/C	A/A	A/A	A/A	C/C	G/G	C/C	C/C	T/T	C/C	./.	T/T	TACCC/TACCC	C/C	CG/CG	./.	TC/TC	./.	./.	T/T	./.	./.	TA/TA	C/C	A/A	AG/AG	AC/AC	AT/AT	CG/CG	TC/TC	TA/TA	C/C	C/C	./.	./.	./.	T/T	A/A	T/T	T/T	CTA/CTA	C/C	C/C	./.	./.	./.	./.
247	MP074	./.	C/C	A/A	A/A	A/A	C/C	G/G	C/C	C/C	T/T	C/C	./.	T/T	./.	./.	./.	./.	TC/TC	./.	./.	T/T	./.	./.	TA/TA	C/C	A/A	AG/AG	AC/AC	AT/AT	CG/CG	TC/TC	./.	C/C	C/C	A/A	CAAAA/CAAAA	T/T	T/T	A/A	T/T	T/T	CTA/CTA	C/C	C/C	./.	./.	./.	./.
248	MP075	./.	./.	./.	./.	./.	./.	./.	./.	./.	./.	./.	./.	./.	./.	./.	./.	./.	./.	./.	./.	./.	./.	./.	T/T	T/T	./.	A/A	A/A	./.	./.	./.	./.	./.	./.	./.	./.	./.	./.	./.	G/G	C/C	C/C	./.	CTT/CTT	./.	./.	./.	./.
249	MP076	./.	./.	./.	./.	./.	./.	./.	./.	./.	./.	./.	./.	./.	T/T	G/G	C/C	./.	./.	./.	./.	./.	./.	./.	TA/TA	T/T	G/G	AG/AG	AC/AC	A/A	./.	./.	./.	./.	./.	./.	./.	./.	A/A	G/G	G/G	C/C	C/C	./.	./.	./.	./.	./.	./.
250	MP077	A/A	C/C	./.	./.	A/A	C/C	G/G	C/C	C/C	T/T	C/C	./.	T/T	TACCC/TACCC	C/C	CG/CG	./.	TC/TC	./.	./.	T/T	./.	./.	TA/TA	C/C	A/A	AG/AG	AC/AC	AT/AT	CG/CG	TC/TC	TA/TA	C/C	C/C	A/A	CAAAA/CAAAA	T/T	T/T	A/A	T/T	T/T	CTA/CTA	C/C	C/C	./.	./.	./.	./.
251	MP078	./.	./.	./.	./.	./.	./.	./.	./.	./.	./.	./.	./.	./.	./.	./.	./.	./.	./.	./.	./.	./.	./.	./.	./.	./.	./.	./.	./.	./.	CG/CG	./.	./.	./.	./.	./.	./.	./.	./.	./.	./.	./.	./.	C/C	./.	./.	./.	./.	./.
252	MP079	./.	C/C	A/A	A/A	A/A	./.	G/G	C/C	C/C	T/T	C/C	./.	T/T	TACCC/TACCC	C/C	CG/CG	./.	TC/TC	./.	./.	T/T	./.	./.	TA/TA	C/C	A/A	AG/AG	AC/AC	AT/AT	CG/CG	TC/TC	./.	./.	C/C	A/A	CAAAA/CAAAA	./.	T/T	A/A	T/T	T/T	CTA/CTA	C/C	C/C	./.	./.	./.	./.
253	MP080	./.	./.	./.	./.	./.	./.	./.	./.	./.	./.	./.	./.	./.	T/T	G/G	./.	./.	./.	./.	./.	./.	./.	./.	TA/T	T/T	A/G	AG/A	AC/A	A/A	./.	./.	./.	A/A	T/T	./.	./.	./.	./.	./.	G/G	C/C	C/C	A/A	CTT/CTT	./.	./.	./.	./.
254	MP081	./.	./.	./.	./.	./.	./.	./.	./.	./.	./.	./.	./.	./.	./.	./.	./.	./.	./.	./.	./.	./.	./.	./.	TA/TA	T/T	G/G	AG/AG	AC/AC	./.	./.	./.	./.	A/A	T/T	./.	./.	./.	./.	./.	./.	./.	./.	./.	./.	./.	./.	./.	./.
255	MP082	./.	./.	./.	./.	./.	./.	./.	./.	./.	./.	./.	./.	./.	./.	./.	./.	./.	./.	./.	./.	./.	./.	./.	T/T	T/T	A/A	A/A	A/A	./.	./.	./.	./.	./.	./.	./.	./.	./.	./.	./.	./.	./.	./.	./.	./.	./.	./.	./.	./.
256	MP083	./.	./.	./.	./.	./.	./.	./.	./.	./.	./.	./.	./.	./.	./.	./.	./.	./.	./.	./.	./.	./.	./.	./.	TA/TA	T/T	G/G	AG/AG	AC/AC	A/A	./.	./.	./.	A/A	T/T	./.	./.	./.	./.	./.	G/G	C/C	C/C	A/A	CTT/CTT	./.	./.	./.	./.
257	MP084	./.	C/C	A/A	A/A	A/A	C/C	G/G	C/C	C/C	T/T	C/C	./.	T/T	TACCC/TACCC	C/C	CG/CG	./.	TC/TC	./.	./.	T/T	./.	./.	TA/TA	C/C	A/A	AG/AG	AC/AC	AT/AT	CG/CG	TC/TC	TA/TA	C/C	./.	./.	./.	T/T	T/T	A/A	T/T	T/T	CTA/CTA	C/C	C/C	./.	./.	./.	./.
258	MP085	A/A	C/C	A/A	A/A	A/A	C/C	G/G	C/C	C/C	T/T	C/C	./.	T/T	TACCC/TACCC	C/C	CG/CG	./.	TC/TC	./.	./.	T/T	./.	./.	TA/TA	C/C	A/A	AG/AG	AC/AC	AT/AT	CG/CG	TC/TC	TA/TA	C/C	C/C	A/A	CAAAAA/CAAAAA	T/T	T/T	A/A	T/T	T/T	CTA/CTA	C/C	C/C	./.	./.	./.	./.
259	MP086	./.	./.	./.	./.	./.	./.	./.	./.	./.	./.	./.	./.	./.	./.	./.	./.	./.	./.	./.	./.	./.	./.	./.	TA/T	T/T	A/G	./.	./.	./.	./.	./.	./.	./.	./.	./.	./.	./.	./.	./.	./.	./.	./.	./.	./.	./.	./.	./.	./.
260	MP087	A/A	C/C	A/A	A/A	A/A	C/C	G/G	C/C	C/C	T/T	C/C	./.	T/T	TACCC/TACCC	C/C	CG/CG	./.	TC/TC	./.	./.	./.	./.	./.	TA/TA	C/C	A/A	./.	./.	./.	CG/CG	TC/TC	TA/TA	C/C	./.	A/A	./.	T/T	T/T	A/A	T/T	T/T	CTA/CTA	C/C	C/C	./.	./.	./.	./.
261	MP088	A/A	C/C	A/A	A/A	A/A	C/C	./.	./.	./.	./.	C/C	./.	T/T	./.	./.	CG/CG	./.	TC/TC	./.	./.	T/T	./.	./.	TA/TA	C/C	A/A	AG/AG	AC/AC	AT/AT	CG/CG	TC/TC	TA/TA	C/C	C/C	A/A	CAAAAA/CAAAAA	T/T	T/T	A/A	T/T	T/T	CTA/CTA	C/C	C/C	./.	./.	./.	./.
262	MP089	T/T	C/C	A/A	A/A	A/A	C/C	G/G	C/C	C/C	T/T	C/C	./.	T/T	TACCC/TACCC	C/C	CG/CG	./.	TC/TC	./.	./.	T/T	./.	./.	TA/TA	C/C	A/A	AG/AG	AC/AC	AT/AT	CG/CG	TC/TC	T/T	C/C	C/C	A/A	CAAAAA/CAAAAA	T/T	T/T	A/A	T/T	T/T	CTA/CTA	C/C	C/C	./.	./.	./.	./.
263	MP090	A/A	C/C	A/A	A/A	A/A	C/C	G/G	C/C	C/C	T/T	C/C	./.	T/T	TACCC/TACCC	C/C	CG/CG	./.	./.	./.	./.	./.	./.	./.	TA/TA	C/C	A/A	AG/AG	AC/AC	./.	CG/CG	TC/TC	TA/TA	C/C	C/C	A/A	CAAAAA/CAAAA	T/T	T/T	A/A	T/T	T/T	CTA/CTA	C/C	C/C	./.	./.	./.	./.
264	MP091	./.	./.	./.	./.	./.	./.	./.	./.	./.	./.	./.	./.	./.	T/T	G/G	./.	./.	T/T	./.	./.	./.	./.	./.	TA/T	T/T	A/G	AG/A	AC/A	A/A	./.	./.	./.	./.	./.	./.	./.	./.	./.	./.	./.	./.	./.	A/A	./.	./.	./.	./.	./.
265	MP092	A/A	C/C	A/A	A/A	A/A	C/C	G/G	C/C	C/C	T/T	C/C	./.	T/T	TACCC/TACCC	C/C	CG/CG	./.	TC/TC	./.	./.	T/T	./.	./.	TA/TA	C/C	A/A	AG/AG	AC/AC	AT/AT	CG/CG	TC/TC	TA/TA	C/C	./.	A/A	./.	T/T	T/T	A/A	T/T	T/T	CTA/CTA	C/C	C/C	./.	./.	./.	./.
266	MP093	A/A	C/C	A/A	A/A	A/A	C/C	G/G	C/C	C/C	T/T	C/C	./.	T/T	TACCC/TACCC	C/C	CG/CG	./.	TC/TC	./.	./.	./.	./.	./.	TA/TA	C/C	A/A	AG/AG	AC/AC	AT/AT	CG/CG	TC/TC	TA/TA	C/C	C/C	A/A	CAAAA/CAAAA	./.	./.	./.	./.	./.	./.	./.	./.	./.	./.	./.	./.
267	MP094	A/A	C/C	A/A	A/A	A/A	./.	G/G	C/C	C/C	T/T	C/C	./.	T/T	TACCC/TACCC	C/C	CG/CG	./.	TC/TC	./.	./.	T/T	./.	./.	TA/TA	C/C	A/A	AG/AG	AC/AC	AT/AT	CG/CG	TC/TC	TA/TA	C/C	C/C	A/A	CAAAA/CAAAA	T/T	T/T	A/A	T/T	T/T	CTA/CTA	C/C	C/C	./.	./.	./.	./.
268	MP095	A/A	C/C	A/A	A/A	A/A	C/C	G/G	C/C	C/C	T/T	C/C	./.	T/T	TACCC/TACCC	C/C	CG/CG	./.	TC/TC	./.	./.	T/T	./.	./.	TA/TA	C/C	A/A	AG/AG	AC/AC	AT/AT	CG/CG	TC/TC	TA/TA	C/C	./.	A/A	CAAAAA/CAAAAA	T/T	T/T	A/A	T/T	T/T	CTA/CTA	C/C	C/C	./.	./.	./.	./.
269	MP096	A/A	C/C	A/A	A/A	A/A	C/C	G/G	C/C	C/C	T/T	C/C	./.	T/T	TACCC/TACCC	C/C	CG/CG	./.	TC/TC	./.	./.	T/T	./.	./.	TA/TA	C/C	A/A	AG/AG	AC/AC	AT/AT	CG/CG	TC/TC	TA/TA	C/C	C/C	A/A	CAAAAA/CAAAA	T/T	T/T	A/A	T/T	T/T	CTA/CTA	C/C	C/C	./.	./.	./.	./.
270	MP097	A/A	C/C	A/A	A/A	A/A	C/C	./.	C/C	C/C	T/T	C/C	./.	T/T	TACCC/TACCC	C/C	CG/CG	./.	TC/TC	./.	./.	T/T	./.	./.	TA/TA	C/C	A/A	AG/AG	AC/AC	AT/AT	CG/CG	./.	TA/TA	C/C	C/C	A/A	./.	T/T	T/T	A/A	T/T	T/T	CTA/CTA	C/C	C/C	./.	./.	./.	./.
271	MP098	./.	./.	./.	./.	./.	./.	./.	./.	./.	./.	./.	./.	./.	./.	./.	./.	./.	T/T	./.	./.	./.	./.	./.	TA/T	T/T	A/G	AG/A	AC/A	./.	./.	./.	./.	./.	T/T	./.	./.	./.	./.	./.	./.	./.	./.	A/A	CTT/CTT	./.	./.	./.	./.
272	MP099	A/A	C/C	A/A	A/A	A/A	C/C	G/G	C/C	C/C	T/T	C/C	./.	T/T	TACCC/TACCC	C/C	CG/CG	./.	TC/TC	./.	./.	T/T	./.	./.	TA/TA	C/C	A/A	AG/AG	AC/AC	AT/AT	CG/CG	TC/TC	TA/TA	./.	./.	./.	./.	./.	./.	A/A	T/T	T/T	CTA/CTA	C/C	C/C	./.	./.	./.	./.
273	MP100	./.	./.	./.	./.	./.	./.	./.	./.	./.	./.	./.	./.	./.	./.	./.	./.	./.	./.	./.	./.	./.	./.	./.	TA/T	T/T	A/G	AG/A	AC/A	A/A	./.	./.	./.	A/A	T/T	./.	./.	./.	A/A	G/G	G/G	C/C	C/C	A/A	CTT/CTT	./.	./.	./.	./.
274	MP101	A/A	C/C	A/A	A/A	A/A	C/C	G/G	C/C	C/C	T/T	C/C	./.	T/T	TACCC/TACCC	C/C	CG/CG	./.	./.	./.	./.	T/T	./.	./.	TA/TA	C/C	A/A	AG/AG	AC/AC	AT/AT	CG/CG	TC/TC	./.	./.	C/C	A/A	CAAAAA/CAAAA	T/T	T/T	A/A	T/T	T/T	CTA/CTA	C/C	C/C	./.	./.	./.	./.
275	MP102	./.	./.	./.	./.	./.	./.	./.	./.	./.	./.	./.	./.	./.	./.	./.	./.	./.	T/T	./.	./.	TG/TG	./.	./.	TA/T	T/T	A/G	AG/A	AC/A	A/A	CG/C	./.	./.	A/A	T/T	./.	./.	./.	A/A	G/G	G/G	C/C	C/C	A/A	CTT/CTT	./.	./.	./.	./.
276	MP103	A/A	C/C	A/A	A/A	A/A	C/C	G/G	C/C	C/C	T/T	C/C	./.	T/T	TACCC/TACCC	C/C	CG/CG	./.	TC/TC	./.	./.	T/T	./.	./.	TA/TA	C/C	A/A	./.	./.	./.	CG/CG	TC/TC	TA/TA	C/C	C/C	A/A	CAAAAA/CAAAA	T/T	T/T	A/A	T/T	T/T	CTA/CTA	C/C	C/C	./.	./.	./.	./.
277	MP104	A/A	C/C	A/A	A/A	A/A	C/C	G/G	C/C	C/C	T/T	C/C	./.	T/T	./.	C/C	CG/CG	./.	TC/TC	./.	./.	T/T	./.	./.	TA/TA	C/C	A/A	AG/AG	AC/AC	AT/AT	CG/CG	./.	./.	./.	C/C	A/A	CAAAAA/CAAAA	T/T	T/T	A/A	T/T	T/T	CTA/CTA	C/C	C/C	./.	./.	./.	./.
278	MP105	./.	./.	./.	./.	./.	./.	./.	./.	./.	./.	./.	./.	./.	T/T	G/G	C/C	./.	T/T	./.	./.	TG/TG	./.	./.	./.	./.	./.	./.	./.	./.	./.	./.	./.	./.	./.	./.	./.	./.	./.	./.	G/G	C/C	C/C	A/A	./.	./.	./.	./.	./.
279	MP106	A/A	C/C	A/A	A/A	A/A	C/C	G/G	C/C	C/C	T/T	C/C	./.	T/T	TACCC/TACCC	C/C	CG/CG	./.	TC/TC	./.	./.	T/T	./.	./.	TA/TA	C/C	A/A	AG/AG	AC/AC	AT/AT	CG/CG	TC/TC	TA/TA	C/C	C/C	A/A	./.	./.	T/T	A/A	T/T	T/T	CTA/CTA	C/C	C/C	./.	./.	./.	./.
280	MP107	T/T	C/C	A/A	A/A	A/A	C/C	./.	C/C	C/C	T/T	C/C	./.	T/T	TACCC/TACCC	C/C	CG/CG	./.	./.	./.	./.	T/T	./.	./.	TA/TA	C/C	A/A	AG/AG	AC/AC	AT/AT	CG/CG	./.	./.	C/C	C/C	A/A	CAAAAA/CAAAAA	T/T	T/T	A/A	T/T	T/T	CTA/CTA	C/C	./.	./.	./.	./.	./.
281	MP108	A/A	C/C	A/A	A/A	A/A	C/C	G/G	C/C	C/C	T/T	C/C	./.	T/T	TACCC/TACCC	C/C	CG/CG	./.	TC/TC	./.	./.	T/T	./.	./.	TA/TA	C/C	A/A	AG/AG	AC/AC	AT/AT	CG/CG	TC/TC	TA/TA	C/C	C/C	A/A	CAAAAA/CAAAA	T/T	T/T	A/A	T/T	T/T	CTA/CTA	C/C	C/C	./.	./.	./.	./.
282	MP109	./.	./.	./.	./.	./.	./.	./.	./.	./.	./.	./.	./.	./.	./.	./.	./.	./.	./.	./.	./.	./.	./.	./.	TA/TA	T/T	G/G	AG/AG	AC/AC	A/A	./.	./.	./.	./.	./.	./.	./.	./.	./.	./.	./.	./.	./.	./.	./.	./.	./.	./.	./.
283	MP110	A/A	C/C	A/A	A/A	A/A	C/C	G/G	C/C	C/C	T/T	C/C	./.	T/T	TACCC/TACCC	C/C	CG/CG	./.	TC/TC	./.	./.	T/T	./.	./.	TA/TA	C/C	A/A	AG/AG	AC/AC	AT/AT	CG/CG	TC/TC	TA/TA	C/C	C/C	A/A	./.	T/T	T/T	A/A	T/T	T/T	CTA/CTA	C/C	C/C	./.	./.	./.	./.
284	MP111	./.	./.	./.	./.	./.	./.	./.	./.	./.	./.	./.	./.	./.	./.	./.	./.	./.	./.	./.	./.	./.	./.	./.	TA/TA	T/T	G/G	./.	./.	./.	./.	./.	./.	./.	T/T	./.	./.	./.	A/A	G/G	G/G	C/C	C/C	A/A	CTT/CTT	./.	./.	./.	./.
285	MP112	./.	./.	./.	./.	./.	./.	./.	./.	./.	./.	./.	./.	./.	./.	./.	./.	./.	./.	./.	./.	./.	./.	./.	TA/TA	./.	./.	AG/AG	AC/AC	./.	./.	./.	./.	./.	./.	./.	./.	./.	./.	./.	./.	./.	./.	./.	CTT/CTT	./.	./.	./.	./.
286	MP113	./.	./.	./.	./.	./.	./.	./.	./.	./.	./.	./.	./.	./.	./.	./.	./.	./.	T/T	./.	./.	TG/TG	./.	./.	TA/T	T/T	A/G	AG/A	AC/A	A/A	CG/CG	./.	./.	A/A	T/T	./.	./.	./.	A/A	G/G	G/G	C/C	C/C	A/A	CTT/CTT	./.	./.	./.	./.
287	MP114	T/T	C/C	A/A	A/A	A/A	C/C	G/G	C/C	C/C	T/T	C/C	./.	T/T	TACCC/TACCC	C/C	CG/CG	./.	TC/TC	./.	./.	T/T	./.	./.	TA/TA	C/C	A/A	AG/AG	AC/AC	AT/AT	CG/CG	TC/TC	./.	C/C	./.	./.	CAAAAA/CAAAAA	T/T	T/T	A/A	T/T	T/T	CTA/CTA	C/C	C/C	./.	./.	./.	./.
288	MP115	A/A	C/C	A/A	A/A	A/A	C/C	G/G	C/C	C/C	T/T	C/C	./.	T/T	TACCC/TACCC	C/C	CG/CG	./.	TC/TC	./.	./.	T/T	./.	./.	TA/TA	C/C	A/A	AG/AG	AC/AC	AT/AT	CG/CG	TC/TC	TA/TA	C/C	C/C	A/A	CAAAA/CAAAA	T/T	T/T	A/A	T/T	T/T	CTA/CTA	C/C	C/C	./.	./.	./.	./.
289	MP116	./.	C/C	A/A	A/A	G/G	C/C	A/A	C/C	C/C	T/T	./.	./.	T/T	TACCC/TACCC	C/C	CG/CG	./.	TC/TC	./.	./.	T/T	./.	./.	./.	./.	./.	AG/AG	AC/AC	AT/AT	CG/CG	TC/TC	TA/TA	C/C	C/C	AT/AT	C/C	G/G	T/T	A/A	T/T	T/T	CTA/CTA	C/C	C/C	./.	./.	./.	./.
290	MP117	A/A	C/C	A/A	A/A	A/A	C/C	G/G	C/C	C/C	T/T	C/C	./.	T/T	TACCC/TACCC	C/C	CG/CG	./.	TC/TC	./.	./.	T/T	./.	./.	TA/TA	C/C	A/A	AG/AG	AC/AC	AT/AT	CG/CG	TC/TC	./.	C/C	C/C	A/A	CAAAA/CAAAA	T/T	T/T	A/A	T/T	T/T	CTA/CTA	C/C	C/C	./.	./.	./.	./.
291	MP118	./.	./.	./.	./.	./.	./.	./.	./.	./.	./.	./.	./.	./.	./.	./.	./.	./.	./.	./.	./.	./.	./.	./.	./.	./.	./.	./.	./.	./.	./.	./.	./.	./.	./.	./.	./.	./.	./.	./.	./.	./.	./.	./.	./.	./.	./.	./.	./.
292	MP119	./.	./.	./.	./.	./.	./.	./.	./.	./.	./.	./.	./.	./.	T/T	G/G	C/C	./.	T/T	./.	./.	./.	./.	./.	TA/T	T/T	A/G	AG/A	AC/A	A/A	./.	./.	./.	A/A	T/T	./.	./.	./.	A/A	G/G	G/G	C/C	C/C	A/A	CTT/CTT	./.	./.	./.	./.
293	MP120	./.	./.	./.	./.	./.	./.	./.	./.	./.	./.	./.	./.	./.	./.	./.	./.	./.	T/T	./.	./.	TG/TG	./.	./.	TA/T	T/T	A/G	AG/A	AC/A	A/A	./.	TC/TC	./.	A/A	T/T	AC/AC	*/*	G/G	A/A	G/G	G/G	C/C	C/C	A/A	CTT/CTT	./.	./.	./.	./.
294	MP121	A/A	C/C	A/A	A/A	A/A	C/C	./.	C/C	./.	./.	C/C	./.	T/T	TACCC/TACCC	C/C	CG/CG	./.	TC/TC	./.	./.	T/T	./.	./.	TA/TA	C/C	A/A	AG/AG	AC/AC	AT/AT	CG/CG	TC/TC	./.	./.	C/C	A/A	./.	T/T	T/T	A/A	T/T	T/T	CTA/CTA	C/C	./.	./.	./.	./.	./.
295	MP122	A/A	C/C	A/A	A/A	A/A	C/C	G/G	C/C	C/C	T/T	C/C	./.	T/T	TACCC/TACCC	C/C	CG/CG	./.	TC/TC	./.	./.	T/T	./.	./.	TA/TA	C/C	A/A	AG/AG	AC/AC	AT/AT	CG/CG	TC/TC	TA/TA	C/C	C/C	A/A	CAAAAA/CAAAA	T/T	T/T	A/A	T/T	T/T	CTA/CTA	C/C	C/C	./.	./.	./.	./.
296	MP123	./.	./.	./.	./.	./.	./.	./.	./.	./.	./.	./.	./.	./.	./.	./.	./.	./.	./.	./.	./.	./.	./.	./.	./.	T/T	G/G	AG/AG	AC/AC	A/A	./.	./.	./.	./.	./.	./.	./.	./.	./.	./.	./.	./.	./.	./.	./.	./.	./.	./.	./.
297	MP124	A/A	./.	./.	./.	./.	./.	G/G	C/C	C/C	T/T	C/C	./.	T/T	TACCC/TACCC	C/C	CG/CG	./.	./.	./.	./.	T/T	./.	./.	TA/TA	C/C	A/A	AG/AG	AC/AC	AT/AT	CG/CG	TC/TC	TA/TA	C/C	C/C	A/A	CAAAA/CAAAA	T/T	./.	./.	./.	./.	./.	C/C	./.	./.	./.	./.	./.
298	MP125	./.	./.	./.	./.	./.	./.	./.	./.	./.	./.	./.	./.	./.	./.	./.	./.	./.	./.	./.	./.	./.	./.	./.	TA/T	T/T	A/G	AG/A	AC/A	A/A	./.	./.	./.	A/A	T/T	./.	./.	./.	A/A	G/G	G/G	C/C	C/C	A/A	CTT/CTT	./.	./.	./.	./.
299	MP126	A/A	C/C	./.	./.	./.	./.	G/G	C/C	C/C	T/T	C/C	./.	T/T	TACCC/TACCC	C/C	CG/CG	./.	TC/TC	./.	./.	T/T	./.	./.	TA/TA	C/C	A/A	AG/AG	AC/AC	AT/AT	CG/CG	TC/TC	TA/TA	C/C	C/C	A/A	CAAAA/CAAAA	T/T	T/T	A/A	T/T	T/T	CTA/CTA	C/C	C/C	./.	./.	./.	./.
300	MP127	A/A	C/C	A/A	A/A	A/A	C/C	G/G	C/C	C/C	T/T	C/C	./.	T/T	TACCC/TACCC	C/C	CG/CG	./.	TC/TC	./.	./.	T/T	./.	./.	TA/TA	C/C	A/A	AG/AG	AC/AC	AT/AT	CG/CG	TC/TC	TA/TA	C/C	C/C	A/A	CAAAAA/CAAAA	T/T	T/T	A/A	T/T	T/T	CTA/CTA	C/C	C/C	./.	./.	./.	./.
301	MP128	./.	./.	./.	./.	./.	./.	./.	./.	./.	./.	./.	./.	./.	T/T	G/G	./.	./.	T/T	./.	./.	./.	./.	./.	TA/T	T/T	A/G	AG/A	AC/A	A/A	./.	./.	./.	A/A	T/T	./.	./.	./.	A/A	G/G	G/G	C/C	C/C	A/A	CTT/CTT	./.	./.	./.	./.
302	MP129	A/A	C/C	A/A	A/A	A/A	C/C	G/G	C/C	C/C	T/T	C/C	./.	T/T	TACCC/TACCC	C/C	CG/CG	./.	TC/TC	./.	./.	T/T	./.	./.	TA/TA	C/C	A/A	AG/AG	AC/AC	AT/AT	CG/CG	./.	TA/TA	C/C	./.	A/A	CAA/CAAAA	T/T	T/T	A/A	T/T	T/T	CTA/CTA	C/C	C/C	./.	./.	./.	./.
303	MP130	A/A	./.	A/A	A/A	A/A	./.	G/G	C/C	C/C	T/T	C/C	./.	T/T	TACCC/TACCC	./.	./.	./.	TC/TC	./.	./.	T/T	./.	./.	TA/TA	C/C	A/A	AG/AG	AC/AC	AT/AT	CG/CG	TC/TC	TA/TA	C/C	C/C	A/A	CAAAA/CAAAA	T/T	T/T	A/A	T/T	T/T	CTA/CTA	C/C	C/C	./.	./.	./.	./.
304	MP131	./.	./.	T/T	G/G	A/A	T/T	A/A	T/T	C/C	C/C	C/C	./.	T/T	TACCC/TACCC	G/G	CG/CG	./.	TC/TC	./.	./.	T/T	./.	./.	TA/TA	C/C	A/A	AG/AG	AC/AC	AT/AT	CG/CG	TC/TC	TA/TA	./.	C/C	./.	CAA/CAA	G/G	T/T	A/A	T/T	T/T	CTA/CTA	C/C	C/C	./.	./.	./.	./.
305	MP132	A/A	C/C	A/A	A/A	A/A	C/C	G/G	C/C	C/C	./.	./.	./.	T/T	TACCC/TACCC	C/C	CG/CG	./.	TC/TC	./.	./.	T/T	./.	./.	TA/TA	C/C	A/A	AG/AG	AC/AC	AT/AT	CG/CG	TC/TC	./.	./.	C/C	./.	CAAAAA/CAAAA	T/T	T/T	A/A	T/T	T/T	CTA/CTA	C/C	C/C	./.	./.	./.	./.
306	MP133	A/A	C/C	A/A	A/A	A/A	C/C	G/G	C/C	C/C	T/T	C/C	./.	T/T	TACCC/TACCC	C/C	CG/CG	./.	TC/TC	./.	./.	T/T	./.	./.	TA/TA	C/C	A/A	AG/AG	AC/AC	AT/AT	CG/CG	TC/TC	./.	./.	./.	./.	./.	T/T	T/T	A/A	T/T	T/T	CTA/CTA	./.	./.	./.	./.	./.	./.
307	MP134	./.	./.	./.	./.	./.	./.	./.	./.	./.	./.	./.	./.	./.	T/T	./.	./.	./.	T/T	./.	./.	./.	./.	./.	TA/TA	./.	./.	AG/AG	AC/AC	./.	./.	./.	./.	./.	./.	./.	./.	./.	A/A	G/G	G/G	C/C	C/C	A/A	./.	./.	./.	./.	./.
308	MP135	./.	./.	./.	./.	./.	./.	./.	./.	./.	./.	./.	./.	./.	./.	./.	./.	./.	T/T	./.	./.	./.	./.	./.	TA/T	T/T	A/G	AG/A	AC/A	A/A	./.	./.	./.	./.	./.	./.	./.	./.	A/A	G/G	G/G	C/C	C/C	A/A	CTT/CTT	./.	./.	./.	./.
309	MP136	A/A	C/C	A/A	A/A	A/A	C/C	G/G	C/C	C/C	T/T	C/C	./.	T/T	TACCC/TACCC	C/C	CG/CG	./.	./.	./.	./.	T/T	./.	./.	TA/TA	C/C	A/A	AG/AG	AC/AC	AT/AT	CG/CG	TC/TC	TA/TA	C/C	C/C	A/A	./.	T/T	./.	./.	./.	./.	./.	C/C	C/C	./.	./.	./.	./.
310	MP137	A/A	C/C	A/A	A/A	A/A	C/C	G/G	C/C	C/C	T/T	C/C	./.	T/T	TACCC/TACCC	C/C	CG/CG	./.	TC/TC	./.	./.	T/T	./.	./.	TA/TA	C/C	A/A	AG/AG	AC/AC	AT/AT	CG/CG	TC/TC	TA/TA	C/C	C/C	A/A	CAAAAA/CAAAA	T/T	T/T	A/A	T/T	T/T	CTA/CTA	C/C	C/C	./.	./.	./.	./.
311	MP138	A/A	C/C	A/A	A/A	A/A	C/C	G/G	C/C	./.	./.	C/C	./.	T/T	TACCC/TACCC	C/C	./.	./.	TC/TC	./.	./.	T/T	./.	./.	TA/TA	C/C	A/A	AG/AG	AC/AC	./.	CG/CG	TC/TC	TA/TA	C/C	C/C	A/A	CAAAAA/CAAAA	T/T	T/T	A/A	T/T	T/T	CTA/CTA	C/C	C/C	./.	./.	./.	./.
312	MP139	A/A	C/C	A/A	A/A	A/A	C/C	G/G	./.	./.	./.	C/C	./.	T/T	TACCC/TACCC	C/C	CG/CG	./.	TC/TC	./.	./.	T/T	./.	./.	TA/TA	C/C	A/A	AG/AG	AC/AC	./.	CG/CG	TC/TC	TA/TA	C/C	C/C	A/A	CAAAAA/CAAAA	T/T	T/T	A/A	T/T	T/T	CTA/CTA	C/C	C/C	./.	./.	./.	./.
313	MP140	A/A	C/C	A/A	A/A	A/A	C/C	G/G	C/C	C/C	T/T	C/C	./.	T/T	TACCC/TACCC	C/C	CG/CG	./.	TC/TC	./.	./.	T/T	./.	./.	TA/TA	C/C	A/A	./.	./.	./.	CG/CG	TC/TC	TA/TA	C/C	C/C	A/A	CAAAAA/CAAAA	T/T	T/T	A/A	T/T	T/T	CTA/CTA	C/C	C/C	./.	./.	./.	./.
314	MP141	A/A	C/C	A/A	A/A	A/A	C/C	G/G	C/C	C/C	T/T	C/C	./.	T/T	TACCC/TACCC	C/C	CG/CG	./.	TC/TC	./.	./.	T/T	./.	./.	TA/TA	C/C	A/A	AG/AG	AC/AC	AT/AT	CG/CG	TC/TC	TA/TA	./.	./.	A/A	CAAAAA/CAAAA	T/T	T/T	A/A	T/T	T/T	CTA/CTA	C/C	C/C	./.	./.	./.	./.
315	MP142	A/A	C/C	A/A	A/A	A/A	C/C	G/G	C/C	C/C	T/T	C/C	./.	T/T	TACCC/TACCC	C/C	CG/CG	./.	TC/TC	./.	./.	T/T	./.	./.	TA/TA	C/C	A/A	AG/AG	AC/AC	AT/AT	CG/CG	TC/TC	TA/TA	C/C	C/C	A/A	CAAAAA/CAAAA	T/T	./.	A/A	T/T	T/T	CTA/CTA	C/C	C/C	./.	./.	./.	./.
316	MP143	./.	./.	./.	./.	./.	./.	./.	./.	./.	./.	./.	./.	./.	./.	./.	./.	./.	./.	./.	./.	./.	./.	./.	TA/T	T/T	A/G	AG/A	AC/A	./.	./.	./.	./.	A/A	T/T	./.	./.	./.	./.	G/G	G/G	C/C	C/C	A/A	CTT/CTT	./.	./.	./.	./.
317	MP144	A/A	C/C	A/A	A/A	A/A	C/C	G/G	C/C	C/C	T/T	C/C	./.	T/T	TACCC/TACCC	C/C	CG/CG	./.	TC/TC	./.	./.	T/T	./.	./.	TA/TA	C/C	A/A	AG/AG	AC/AC	AT/AT	CG/CG	TC/TC	TA/TA	C/C	C/C	A/A	CAAAA/CAA	T/T	T/T	A/A	T/T	T/T	CTA/CTA	C/C	C/C	./.	./.	./.	./.
318	MP145	A/A	C/C	A/A	A/A	A/A	C/C	G/G	C/C	C/C	T/T	C/C	./.	T/T	TACCC/TACCC	C/C	CG/CG	./.	./.	./.	./.	T/T	./.	./.	TA/TA	C/C	A/A	AG/AG	AC/AC	AT/AT	CG/CG	./.	TA/TA	C/C	C/C	A/A	./.	./.	./.	./.	./.	T/T	CTA/CTA	C/C	C/C	./.	./.	./.	./.
319	S1	A/A	C/C	A/A	A/A	A/A	C/C	G/G	C/C	C/C	T/T	C/C	./.	T/T	TACCC/TACCC	C/C	CG/CG	./.	TC/TC	./.	./.	T/T	./.	./.	TA/TA	C/C	A/A	AG/AG	AC/AC	AT/AT	CG/CG	TC/TC	TA/TA	C/C	C/C	A/A	CAAAA/CAAAA	T/T	T/T	A/A	T/T	T/T	CTA/CTA	C/C	C/C	./.	./.	./.	./.
320	S2	A/A	C/C	A/A	A/A	A/A	C/C	G/G	C/C	C/C	T/T	C/C	./.	T/T	TACCC/TACCC	C/C	CG/CG	./.	TC/TC	./.	./.	T/T	./.	./.	TA/TA	C/C	A/A	AG/AG	AC/AC	AT/AT	./.	TC/TC	TA/TA	C/C	C/C	A/A	CAAAA/CAAAA	T/T	T/T	A/A	T/T	T/T	CTA/CTA	C/C	C/C	./.	./.	./.	./.
321	S3	A/A	C/C	A/A	A/A	A/A	C/C	G/G	C/C	C/C	T/T	C/C	./.	T/T	TACCC/TACCC	C/C	CG/CG	./.	TC/TC	./.	./.	T/T	./.	./.	TA/TA	C/C	A/A	AG/AG	AC/AC	AT/AT	CG/CG	TC/TC	TA/TA	C/C	C/C	A/A	CAAAAA/CAAAA	T/T	T/T	A/A	T/T	T/T	CTA/CTA	C/C	C/C	./.	./.	./.	./.
322	S4	A/A	C/C	A/A	A/A	A/A	C/C	G/G	C/C	C/C	T/T	C/C	./.	T/T	TACCC/TACCC	C/C	CG/CG	./.	TC/TC	./.	./.	T/T	./.	./.	TA/TA	C/C	A/A	AG/AG	AC/AC	AT/AT	CG/CG	TC/TC	TA/TA	C/C	C/C	A/A	CAAAAA/CAAAA	T/T	T/T	A/A	T/T	T/T	CTA/CTA	C/C	C/C	./.	./.	./.	./.
323	S5	./.	./.	A/A	A/A	A/A	C/C	G/G	./.	C/C	T/T	C/C	./.	T/T	TACCC/TACCC	C/C	CG/CG	./.	./.	./.	./.	./.	./.	./.	TA/TA	C/T	A/G	AG/AG	AC/AC	AT/A	CG/CG	TC/TC	TA/TA	C/C	./.	A/A	./.	./.	./.	./.	T/T	T/T	CTA/CTA	C/A	C/C	./.	./.	./.	./.
324	S6	A/A	C/C	A/A	A/A	A/A	C/C	G/G	C/C	C/C	T/T	C/C	./.	T/T	TACCC/TACCC	C/C	CG/CG	./.	TC/TC	./.	./.	T/T	./.	./.	TA/TA	C/C	A/A	AG/AG	AC/AC	AT/A	CG/CG	TC/TC	TA/TA	C/C	C/C	A/A	CAAAAA/CAAAA	T/T	T/T	A/A	T/T	T/T	CTA/CTA	C/C	C/C	./.	./.	./.	./.
325	S7	./.	./.	./.	./.	./.	C/C	A/A	C/C	C/C	T/T	C/C	./.	T/T	TACCC/TACCC	C/C	CG/CG	./.	TC/TC	./.	./.	T/T	./.	./.	TA/TA	C/C	A/A	AG/AG	AC/AC	AT/AT	CG/CG	T/T	TA/TA	C/C	C/C	AT/AT	CA/CA	G/G	T/T	A/A	T/T	T/T	CTA/CTA	C/C	C/C	./.	./.	./.	./.
326	S8	./.	T/T	A/A	A/A	A/A	C/C	A/A	C/C	C/C	T/T	C/C	./.	T/T	TACCC/TACCC	C/C	CG/CG	./.	TC/TC	./.	./.	T/T	./.	./.	TA/TA	C/C	A/A	AG/AG	AC/AC	AT/AT	CG/CG	T/T	TA/TA	C/C	C/C	AT/AT	CA/CA	G/G	T/T	A/A	T/T	T/T	CTA/CTA	C/C	C/C	./.	./.	./.	./.
327	S9	./.	./.	./.	./.	./.	./.	./.	./.	./.	./.	./.	./.	./.	T/T	./.	./.	./.	./.	./.	./.	./.	./.	./.	TA/T	T/T	A/G	AG/A	AC/A	A/A	./.	./.	./.	./.	./.	./.	./.	./.	./.	./.	./.	./.	./.	A/A	CTT/CTT	./.	./.	./.	./.
328	S10	A/A	C/C	A/A	A/A	A/A	C/C	G/G	./.	C/C	T/T	T/T	./.	T/T	TACCC/TACCC	C/C	CG/CG	./.	TC/TC	./.	./.	T/T	./.	./.	TA/TA	C/C	A/A	AG/AG	AC/AC	AT/AT	CG/CG	TC/TC	TA/TA	C/C	C/C	A/A	CAAAAA/CAAAA	T/T	T/T	A/A	T/T	T/T	CTA/CTA	C/C	C/C	./.	./.	./.	./.
329	S11	A/A	C/C	A/A	A/A	A/A	C/C	G/G	C/C	C/C	T/T	C/C	./.	T/T	TACCC/TACCC	C/C	CG/CG	./.	TC/TC	./.	./.	T/T	./.	./.	TA/TA	C/C	A/A	AG/AG	AC/AC	AT/AT	CG/CG	TC/TC	TA/TA	C/C	C/C	A/A	CAAAAA/CAAAA	T/T	T/T	A/A	T/T	T/T	CTA/CTA	C/C	C/C	./.	./.	./.	./.
330	S12	A/A	C/C	A/A	A/A	A/A	C/C	G/G	C/C	C/C	T/T	C/C	./.	T/T	TACCC/TACCC	C/C	CG/CG	./.	TC/TC	./.	./.	T/T	./.	./.	TA/TA	C/C	A/A	AG/AG	AC/AC	AT/AT	CG/CG	TC/TC	TA/TA	C/C	C/C	A/A	CAAAAA/CAAAA	T/T	T/T	A/A	T/T	T/T	CTA/CTA	C/C	C/C	./.	./.	./.	./.
331	S13	A/A	C/C	A/A	A/A	A/A	C/C	G/G	C/C	C/C	T/T	C/C	./.	T/T	./.	C/C	CG/CG	./.	TC/TC	./.	./.	T/T	./.	./.	TA/TA	C/C	A/A	AG/AG	AC/AC	AT/AT	CG/CG	TC/TC	./.	C/C	C/C	A/A	CAA/CAAA	T/T	T/T	A/A	T/T	T/T	CTA/CTA	C/C	C/C	./.	./.	./.	./.
332	S14	A/A	C/C	A/A	A/A	A/A	C/C	G/G	./.	C/C	T/T	C/C	./.	T/T	TACCC/TACCC	C/C	CG/CG	./.	TC/TC	./.	./.	T/T	./.	./.	TA/TA	C/C	A/A	AG/AG	AC/AC	AT/AT	CG/CG	TC/TC	TA/TA	C/C	C/C	A/A	CAAAA/CAAAA	T/T	T/T	A/A	T/T	T/T	CTA/CTA	C/C	C/C	./.	./.	./.	./.
333	S15	A/A	C/C	A/A	A/A	A/A	C/C	G/G	C/C	C/C	T/T	C/C	./.	T/T	TACCC/TACCC	C/C	CG/CG	./.	TC/TC	./.	./.	T/T	./.	./.	TA/TA	C/C	A/A	AG/AG	AC/AC	AT/AT	CG/CG	TC/TC	TA/TA	C/C	C/C	A/A	./.	./.	T/T	A/A	T/T	T/T	CTA/CTA	C/C	C/C	./.	./.	./.	./.
334	S16	A/A	C/C	A/A	A/A	A/A	C/C	G/G	C/C	C/C	T/T	C/C	./.	T/T	TACCC/TACCC	C/C	CG/CG	./.	TC/TC	./.	./.	T/T	./.	./.	TA/TA	C/C	A/A	AG/AG	AC/AC	AT/AT	CG/CG	TC/TC	TA/TA	C/C	C/C	A/A	CAAAAA/CAAAA	T/T	T/T	A/A	T/T	T/T	CTA/CTA	C/C	C/C	./.	./.	./.	./.
335	S17	A/A	C/C	A/A	A/A	A/A	C/C	G/G	C/C	C/C	T/T	C/C	./.	T/T	TACCC/TACCC	C/C	CG/CG	./.	TC/TC	./.	./.	T/T	./.	./.	TA/TA	C/C	A/A	AG/AG	AC/AC	AT/AT	CG/CG	TC/TC	TA/TA	C/C	C/C	A/A	CAAAAA/CAAAA	T/T	T/T	A/A	T/T	T/T	CTA/CTA	C/C	./.	./.	./.	./.	./.
336	S18	A/A	C/C	A/A	A/A	A/A	C/C	./.	C/C	C/C	T/T	C/C	./.	T/T	TACCC/TACCC	C/C	CG/CG	./.	TC/TC	./.	./.	T/T	./.	./.	TA/TA	C/C	A/A	AG/AG	AC/AC	AT/AT	CG/CG	./.	TA/TA	C/C	C/C	A/A	./.	T/T	./.	A/A	T/T	T/T	CTA/CTA	C/C	C/C	./.	./.	./.	./.
337	S19	./.	C/C	A/A	A/A	A/A	C/C	G/G	C/C	C/C	T/T	C/C	./.	T/T	TACCC/TACCC	C/C	./.	./.	TC/TC	./.	./.	T/T	./.	./.	TA/TA	C/C	A/A	AG/AG	AC/AC	AT/AT	CG/CG	TC/TC	TA/TA	C/C	C/C	A/A	CAAAAA/CAAAAA	T/T	T/T	A/A	T/T	T/T	CTA/CTA	C/C	C/C	./.	./.	./.	./.
338	S20	A/A	C/C	A/A	A/A	A/A	C/C	G/G	C/C	C/C	T/T	C/C	./.	T/T	TACCC/TACCC	C/C	CG/CG	./.	./.	./.	./.	T/T	./.	./.	TA/TA	C/C	A/A	AG/AG	AC/AC	AT/AT	CG/CG	TC/TC	./.	./.	./.	./.	./.	./.	T/T	A/A	T/T	T/T	CTA/CTA	C/C	./.	./.	./.	./.	./.
339	S21	A/A	C/C	A/A	A/A	./.	./.	G/G	C/C	C/C	T/T	C/C	./.	T/T	TACCC/TACCC	./.	./.	./.	TC/TC	./.	./.	T/T	./.	./.	TA/TA	C/C	A/A	AG/AG	AC/AC	AT/AT	CG/CG	TC/TC	./.	C/C	C/C	A/A	CAAAAA/CAAAA	T/T	./.	./.	./.	./.	./.	./.	./.	./.	./.	./.	./.
340	S22	./.	C/C	A/A	A/A	./.	./.	G/G	C/C	C/C	T/T	C/C	./.	T/T	TACCC/TACCC	C/C	CG/CG	./.	TC/TC	./.	./.	T/T	./.	./.	TA/TA	C/C	A/A	AG/AG	AC/AC	AT/AT	CG/CG	./.	TA/TA	C/C	C/C	A/A	CAAAA/CAAA	T/T	T/T	A/A	T/T	T/T	CTA/CTA	C/C	C/C	./.	./.	./.	./.
341	S23	A/A	C/C	A/A	A/A	A/A	C/C	G/G	C/C	C/C	T/T	C/C	./.	T/T	TACCC/TACCC	C/C	CG/CG	./.	TC/TC	./.	./.	./.	./.	./.	TA/TA	C/C	A/A	AG/AG	AC/AC	AT/AT	CG/CG	TC/TC	TA/TA	C/C	C/C	./.	./.	T/T	T/T	A/A	T/T	T/T	CTA/CTA	C/C	C/C	./.	./.	./.	./.
342	S24	A/A	C/C	A/A	A/A	A/A	C/C	G/G	C/C	C/C	T/T	C/C	./.	T/T	TACCC/TACCC	C/C	CG/CG	./.	TC/TC	./.	./.	T/T	./.	./.	TA/TA	C/C	A/A	AG/AG	AC/AC	AT/AT	CG/CG	TC/TC	TA/TA	C/C	C/C	A/A	CAAAA/CAAAA	T/T	T/T	A/A	T/T	T/T	CTA/CTA	C/C	C/C	./.	./.	./.	./.
343	S25	A/A	C/C	A/A	A/A	./.	./.	./.	./.	./.	./.	./.	./.	T/T	TACCC/TACCC	C/C	CG/CG	./.	TC/TC	./.	./.	T/T	./.	./.	TA/TA	C/C	A/A	AG/AG	./.	AT/AT	CG/CG	./.	./.	C/C	C/C	./.	./.	./.	T/T	./.	./.	./.	./.	C/C	C/C	./.	./.	./.	./.
344	S26	A/A	C/C	A/A	A/A	A/A	C/C	G/G	C/C	C/C	T/T	C/C	./.	./.	./.	./.	./.	./.	TC/TC	./.	./.	T/T	./.	./.	TA/TA	C/C	A/A	AG/AG	AC/AC	AT/AT	CG/CG	TC/TC	TA/TA	C/C	C/C	A/A	./.	T/T	T/T	A/A	T/T	T/T	CTA/CTA	C/C	./.	./.	./.	./.	./.
345	S27	A/A	C/C	A/A	A/A	A/A	C/C	G/G	C/C	C/C	T/T	C/C	./.	T/T	TACCC/TACCC	C/C	CG/CG	./.	TC/TC	./.	./.	T/T	./.	./.	TA/TA	C/C	A/A	AG/AG	AC/AC	AT/AT	CG/CG	TC/TC	TA/TA	C/C	C/C	A/A	CAAAA/CAAAA	T/T	T/T	A/A	T/T	T/T	CTA/CTA	C/C	C/C	./.	./.	./.	./.
346	S28	A/A	./.	./.	./.	./.	./.	./.	C/C	C/C	T/T	C/C	./.	T/T	./.	./.	./.	./.	TC/TC	./.	./.	T/T	./.	./.	TA/TA	C/C	A/A	AG/AG	AC/AC	AT/AT	CG/CG	TC/TC	./.	./.	./.	A/A	./.	T/T	T/T	A/A	T/T	T/T	CTA/CTA	C/C	C/C	./.	./.	./.	./.
347	S29	./.	C/C	A/A	A/A	A/G	C/C	A/G	C/C	C/C	T/T	C/C	./.	T/T	TACCC/TACCC	C/C	CG/CG	./.	TC/TC	./.	./.	T/T	./.	./.	TA/TA	C/C	A/A	AG/AG	AC/AC	AT/AT	CG/CG	TC/TC	TA/TA	C/C	C/C	A/AT	CAAAAA/CAAAA	T/G	T/T	A/A	T/T	T/T	CTA/CTA	C/C	C/C	./.	./.	./.	./.
348	S30	A/A	C/C	A/A	A/A	A/A	C/C	G/G	C/C	C/C	T/T	C/C	./.	T/T	TACCC/TACCC	C/C	CG/CG	./.	TC/TC	./.	./.	T/T	./.	./.	TA/TA	C/C	A/A	AG/AG	AC/AC	AT/AT	CG/CG	TC/TC	TA/TA	./.	./.	A/A	CAAAAA/CAAAA	T/T	T/T	A/A	T/T	T/T	CTA/CTA	C/C	C/C	./.	./.	./.	./.
349	S31	A/A	C/C	A/A	A/A	A/A	C/C	G/G	C/C	C/C	T/T	C/C	./.	T/T	TACCC/TACCC	C/C	CG/CG	./.	TC/TC	./.	./.	T/T	./.	./.	TA/TA	C/C	A/A	AG/AG	AC/AC	AT/AT	CG/CG	TC/TC	TA/TA	C/C	C/C	A/A	./.	T/T	T/T	A/A	T/T	T/T	CTA/CTA	C/C	C/C	./.	./.	./.	./.
350	S32	A/A	C/C	A/A	A/A	A/A	C/C	G/G	C/C	C/C	T/T	C/C	./.	T/T	TACCC/TACCC	C/C	CG/CG	./.	TC/TC	./.	./.	T/T	./.	./.	TA/TA	C/C	./.	AG/AG	AC/AC	AT/AT	CG/CG	TC/TC	./.	./.	./.	A/A	./.	T/T	T/T	A/A	T/T	T/T	CTA/CTA	C/C	./.	./.	./.	./.	./.
351	S33	A/A	C/C	A/A	A/A	A/A	C/C	G/G	C/C	C/C	T/T	C/C	./.	T/T	TACCC/TACCC	C/C	CG/CG	./.	TC/TC	./.	./.	T/T	./.	./.	TA/TA	C/C	A/A	AG/AG	AC/AC	AT/AT	CG/CG	TC/TC	TA/TA	C/C	C/C	A/A	CAAAAA/CAAAA	T/T	T/T	A/A	T/T	T/T	CTA/CTA	C/C	C/C	./.	./.	./.	./.
352	S34	A/A	C/C	A/A	A/A	A/A	C/C	G/G	C/C	C/C	T/T	C/C	./.	T/T	TACCC/TACCC	C/C	CG/CG	./.	TC/TC	./.	./.	T/T	./.	./.	TA/TA	C/C	A/A	AG/AG	AC/AC	AT/AT	CG/CG	TC/TC	TA/TA	C/C	./.	A/A	CAAAAA/CAAAA	T/T	T/T	A/A	T/T	T/T	CTA/CTA	./.	C/C	./.	./.	./.	./.
353	S35	./.	C/C	./.	./.	A/A	C/C	G/G	C/C	C/C	T/T	C/C	./.	T/T	./.	./.	./.	./.	TC/TC	./.	./.	T/T	./.	./.	TA/TA	C/C	A/A	AG/AG	AC/AC	AT/AT	CG/CG	TC/TC	TA/TA	C/C	C/C	A/A	CAAAAA/CAAAAA	T/T	T/T	A/A	./.	./.	CTA/CTA	C/C	C/C	./.	./.	./.	./.
354	S36	A/A	C/C	A/A	A/A	A/A	C/C	G/G	C/C	C/C	T/T	C/C	./.	T/T	TACCC/TACCC	C/C	CG/CG	./.	TC/TC	./.	./.	T/T	./.	./.	TA/TA	C/C	A/A	./.	./.	AT/AT	CG/CG	TC/TC	TA/TA	C/C	C/C	A/A	CAAAA/CAAAA	T/T	T/T	A/A	T/T	T/T	CTA/CTA	C/C	C/C	./.	./.	./.	./.
355	S37	A/A	C/C	A/A	A/A	A/A	C/C	G/G	C/C	C/C	T/T	C/C	./.	T/T	TACCC/TACCC	C/C	CG/CG	./.	TC/TC	./.	./.	T/T	./.	./.	TA/TA	C/C	A/A	AG/AG	AC/AC	AT/AT	CG/CG	TC/TC	TA/TA	C/C	C/C	A/A	CAAAAA/CAAAA	T/T	T/T	A/A	T/T	T/T	CTA/CTA	C/C	C/C	./.	./.	./.	./.
356	S38	A/A	./.	A/A	A/A	./.	./.	G/G	C/C	C/C	T/T	C/C	./.	T/T	TACCC/TACCC	C/C	CG/CG	./.	TC/TC	./.	./.	T/T	./.	./.	TA/TA	C/C	A/A	AG/AG	AC/AC	AT/AT	CG/CG	TC/TC	TA/TA	C/C	C/C	A/A	CAAAA/CAAAA	./.	T/T	./.	T/T	T/T	CTA/CTA	C/C	./.	./.	./.	./.	./.
357	S39	A/A	C/C	A/A	A/A	A/A	./.	./.	C/C	C/C	T/T	C/C	./.	T/T	TACCC/TACCC	C/C	CG/CG	./.	TC/TC	./.	./.	T/T	./.	./.	TA/TA	C/C	A/A	AG/AG	AC/AC	AT/AT	CG/CG	./.	TA/TA	C/C	C/C	./.	CAAAA/CAAAA	T/T	T/T	A/A	T/T	T/T	CTA/CTA	C/C	C/C	./.	./.	./.	./.
358	S40	A/A	C/C	A/A	A/A	A/A	C/C	G/G	C/C	C/C	T/T	C/C	./.	T/T	TACCC/TACCC	C/C	CG/CG	./.	TC/TC	./.	./.	T/T	./.	./.	TA/TA	C/C	A/A	AG/AG	AC/AC	AT/AT	CG/CG	TC/TC	TA/TA	C/C	C/C	A/A	./.	T/T	T/T	A/A	T/T	T/T	CTA/CTA	C/C	C/C	./.	./.	./.	./.
359	S41	A/A	C/C	./.	./.	A/A	C/C	G/G	C/C	C/C	T/T	C/C	./.	T/T	TACCC/TACCC	C/C	CG/CG	./.	TC/TC	./.	./.	T/T	./.	./.	TA/TA	C/C	A/A	AG/AG	AC/AC	AT/AT	CG/CG	TC/TC	TA/TA	C/C	C/C	A/A	./.	T/T	T/T	A/A	T/T	./.	./.	C/C	C/C	./.	./.	./.	./.
360	S42	A/A	C/C	A/A	A/A	A/A	C/C	G/G	C/C	C/C	T/T	C/C	./.	T/T	TACCC/TACCC	C/C	CG/CG	./.	./.	./.	./.	T/T	./.	./.	TA/TA	C/C	A/A	AG/AG	AC/AC	AT/AT	CG/CG	TC/TC	TA/TA	C/C	C/C	A/A	./.	T/T	T/T	A/A	T/T	T/T	CTA/CTA	C/C	C/C	./.	./.	./.	./.
361	S43	A/A	C/C	A/A	A/A	A/A	C/C	G/G	C/C	C/C	T/T	C/C	./.	T/T	TACCC/TACCC	C/C	CG/CG	./.	TC/TC	./.	./.	T/T	./.	./.	TA/TA	C/C	A/A	AG/AG	AC/AC	AT/AT	./.	TC/TC	TA/TA	C/C	C/C	A/A	CAAAA/CAAAA	T/T	T/T	A/A	T/T	T/T	CTA/CTA	C/C	C/C	./.	./.	./.	./.
362	S44	A/A	C/C	A/A	A/A	A/A	C/C	G/G	C/C	C/C	T/T	C/C	./.	T/T	TACCC/TACCC	C/C	CG/CG	./.	TC/TC	./.	./.	T/T	./.	./.	TA/TA	C/C	A/A	AG/AG	AC/AC	AT/AT	CG/CG	TC/TC	TA/TA	C/C	C/C	A/A	CAAAAA/CAAAA	T/T	T/T	A/A	T/T	T/T	CTA/CTA	C/C	C/C	./.	./.	./.	./.
363	S45	A/A	C/C	A/A	A/A	./.	C/C	G/G	C/C	C/C	T/T	C/C	./.	T/T	./.	C/C	./.	./.	TC/TC	./.	./.	T/T	./.	./.	TA/TA	C/C	A/A	AG/AG	AC/AC	AT/AT	CG/CG	TC/TC	TA/TA	C/C	C/C	A/A	./.	./.	./.	./.	./.	./.	./.	C/C	C/C	./.	./.	./.	./.
364	S46	A/A	C/C	A/A	A/A	A/A	C/C	G/G	C/C	C/C	T/T	C/C	./.	T/T	TACCC/TACCC	C/C	CG/CG	./.	TC/TC	./.	./.	T/T	./.	./.	TA/TA	C/C	A/A	AG/AG	AC/AC	AT/AT	CG/CG	TC/TC	TA/TA	C/C	C/C	A/A	CAAAA/CAAA	T/T	T/T	A/A	T/T	T/T	CTA/CTA	C/C	C/C	./.	./.	./.	./.
365	S47	A/A	C/C	A/A	A/A	A/A	C/C	G/G	C/C	C/C	T/T	C/C	./.	T/T	TACCC/TACCC	C/C	CG/CG	./.	TC/TC	./.	./.	T/T	./.	./.	TA/TA	C/C	A/A	AG/AG	AC/AC	AT/AT	CG/CG	./.	TA/TA	C/C	C/C	A/A	CAAAAA/CAAAAA	T/T	T/T	A/A	T/T	T/T	./.	C/C	C/C	./.	./.	./.	./.
366	S48	A/A	C/C	A/A	A/A	A/A	C/C	G/G	C/C	C/C	T/T	C/C	./.	T/T	./.	./.	./.	./.	./.	./.	./.	T/T	./.	./.	TA/TA	C/C	A/A	AG/AG	AC/AC	AT/AT	CG/CG	TC/TC	TA/TA	C/C	C/C	A/A	CAAAAA/CAAAAA	T/T	./.	./.	./.	./.	./.	C/C	C/C	./.	./.	./.	./.
367	S49	A/A	C/C	A/A	A/A	./.	C/C	./.	C/C	C/C	T/T	C/C	./.	T/T	TACCC/TACCC	C/C	CG/CG	./.	TC/TC	./.	./.	T/T	./.	./.	TA/TA	C/C	A/A	AG/AG	AC/AC	AT/AT	./.	TC/TC	TA/TA	C/C	C/C	A/A	CAAA/CAAA	T/T	T/T	A/A	./.	./.	CTA/CTA	./.	./.	./.	./.	./.	./.
368	S50	A/A	C/C	A/A	A/A	A/A	C/C	G/G	C/C	C/C	T/T	C/C	./.	T/T	TACCC/TACCC	C/C	CG/CG	./.	TC/TC	./.	./.	T/T	./.	./.	TA/TA	C/C	A/A	AG/AG	AC/AC	AT/AT	CG/CG	TC/TC	TA/TA	C/C	C/C	A/A	CAAAAA/CAAAA	T/T	T/T	A/A	T/T	T/T	CTA/CTA	C/C	C/C	./.	./.	./.	./.
369	S51	./.	C/C	A/A	A/A	A/A	C/C	G/G	C/C	C/C	T/T	C/C	./.	T/T	TACCC/TACCC	C/C	CG/CG	./.	TC/TC	./.	./.	T/T	./.	./.	TA/TA	C/C	A/A	./.	./.	./.	CG/CG	TC/TC	TA/TA	C/C	C/C	A/A	CAAAAA/CAAAA	T/T	T/T	A/A	T/T	T/T	CTA/CTA	C/C	C/C	./.	./.	./.	./.
370	S52	A/A	C/C	A/A	A/A	A/A	C/C	G/G	C/C	C/C	T/T	C/C	./.	T/T	TACCC/TACCC	C/C	CG/CG	./.	TC/TC	./.	./.	T/T	./.	./.	./.	./.	./.	./.	./.	./.	CG/CG	TC/TC	TA/TA	C/C	C/C	A/A	CAAAA/CAAAA	T/T	T/T	A/A	T/T	T/T	CTA/CTA	C/C	C/C	./.	./.	./.	./.
371	S56	A/A	C/C	A/A	A/A	A/A	C/C	./.	C/C	C/C	T/T	C/C	./.	T/T	TACCC/TACCC	C/C	CG/CG	./.	TC/TC	./.	./.	T/T	./.	./.	TA/TA	C/C	A/A	AG/AG	AC/AC	AT/AT	CG/CG	TC/TC	TA/TA	C/C	C/C	A/A	CAAAAA/CAAAA	T/T	T/T	A/A	T/T	T/T	CTA/CTA	./.	C/C	./.	./.	./.	./.
372	S57	./.	./.	A/A	A/A	A/A	C/C	G/G	C/C	C/C	T/T	C/C	./.	T/T	TACCC/TACCC	C/C	CG/CG	./.	TC/TC	./.	./.	T/T	./.	./.	./.	./.	./.	./.	./.	./.	CG/CG	TC/TC	./.	C/C	C/C	A/A	CAAAAA/CAAAAA	T/T	T/T	A/A	T/T	T/T	CTA/CTA	C/C	C/C	./.	./.	./.	./.
373	S58	A/A	C/C	./.	./.	A/A	C/C	G/G	C/C	C/C	T/T	C/C	./.	./.	TACCC/TACCC	C/C	CG/CG	./.	TC/TC	./.	./.	T/T	./.	./.	TA/TA	C/C	A/A	AG/AG	AC/AC	AT/AT	CG/CG	./.	TA/TA	C/C	C/C	A/A	CAAAAA/CAAAAA	T/T	./.	./.	T/T	T/T	CTA/CTA	C/C	C/C	./.	./.	./.	./.
374	S59	./.	C/C	A/A	A/A	A/A	C/C	A/A	C/C	./.	./.	C/C	./.	T/T	TACCC/TACCC	C/C	CG/CG	./.	TC/TC	./.	./.	T/T	./.	./.	TA/TA	C/C	A/A	AG/AG	AC/AC	./.	./.	TC/TC	TA/TA	C/C	C/C	AT/AT	CA/CA	G/G	T/T	A/A	T/T	T/T	CTA/CTA	C/C	C/C	./.	./.	./.	./.
375	S60	A/A	C/C	A/A	A/A	A/A	C/C	A/A	./.	./.	./.	C/C	./.	A/A	TACCC/TACCC	C/C	CG/CG	./.	TC/TC	./.	./.	T/T	./.	./.	TA/TA	C/C	A/A	./.	./.	AT/AT	CG/CG	./.	TA/TA	C/C	C/C	A/A	./.	./.	T/T	A/A	T/T	T/T	CTA/CTA	./.	C/C	./.	./.	./.	./.
376	S61	A/A	C/C	A/A	A/A	A/A	C/C	A/A	./.	C/C	T/T	C/C	./.	A/A	TACCC/TACCC	C/C	CG/CG	./.	TC/TC	./.	./.	T/T	./.	./.	TA/TA	C/C	A/A	AG/AG	AC/AC	AT/AT	CG/CG	TC/TC	./.	C/C	C/C	A/A	CAAAAA/CAAAAA	T/T	T/T	A/A	./.	./.	./.	./.	./.	./.	./.	./.	./.
377	S62	A/A	./.	A/A	A/A	A/A	C/C	G/G	./.	./.	./.	C/C	./.	T/T	TACCC/TACCC	C/C	CG/CG	./.	TC/TC	./.	./.	T/T	./.	./.	./.	./.	./.	./.	./.	./.	./.	TC/TC	TA/TA	C/C	C/C	A/A	./.	T/T	T/T	A/A	T/T	T/T	CTA/CTA	C/C	C/C	./.	./.	./.	./.
378	S64	./.	./.	./.	./.	./.	./.	./.	./.	./.	./.	./.	./.	./.	./.	./.	./.	./.	./.	./.	./.	./.	./.	./.	T/T	T/T	A/A	./.	./.	./.	./.	./.	./.	./.	./.	./.	./.	./.	A/A	G/G	G/G	C/C	C/C	A/A	CTT/CTT	./.	./.	./.	./.
379	S67	./.	./.	./.	./.	./.	./.	./.	./.	./.	./.	./.	./.	./.	./.	./.	./.	./.	./.	./.	./.	./.	./.	./.	./.	./.	./.	./.	./.	./.	./.	./.	./.	./.	./.	./.	./.	./.	./.	./.	G/G	C/C	C/C	./.	./.	./.	./.	./.	./.
380	S72	A/A	C/C	A/A	A/A	A/A	C/C	G/G	C/C	C/C	T/T	C/C	./.	T/T	TACCC/TACCC	C/C	CG/CG	./.	TC/TC	./.	./.	T/T	./.	./.	TA/TA	C/C	A/A	AG/AG	AC/AC	AT/AT	CG/CG	TC/TC	./.	./.	./.	./.	CAAAA/CAAAA	T/T	T/T	A/A	T/T	T/T	CTA/CTA	C/C	C/C	./.	./.	./.	./.
381	S73	A/A	C/C	A/A	A/A	A/A	C/C	./.	C/C	C/C	T/T	C/C	./.	T/T	TACCC/TACCC	C/C	CG/CG	./.	TC/TC	./.	./.	T/T	./.	./.	TA/TA	C/C	A/A	AG/AG	AC/AC	AT/AT	CG/CG	TC/TC	./.	C/C	C/C	A/A	CAAAAA/CAAAA	T/T	T/T	A/A	T/T	T/T	CTA/CTA	C/C	C/C	./.	./.	./.	./.
382	S74	A/A	C/C	A/A	A/A	A/A	C/C	G/G	C/C	C/C	T/T	C/C	./.	T/T	TACCC/TACCC	C/C	CG/CG	./.	TC/TC	./.	./.	T/T	./.	./.	TA/TA	C/C	A/A	AG/AG	AC/AC	AT/AT	CG/CG	TC/TC	./.	C/C	./.	A/A	CAA/CAA	./.	T/T	./.	T/T	T/T	CTA/CTA	C/C	C/C	./.	./.	./.	./.
383	S75	A/A	./.	A/A	A/A	A/A	C/C	G/G	./.	C/C	T/T	C/C	./.	T/T	TACCC/TACCC	C/C	CG/CG	./.	TC/TC	./.	./.	T/T	./.	./.	TA/TA	C/C	A/A	AG/AG	AC/AC	AT/AT	CG/CG	./.	./.	C/C	C/C	./.	CAAAAA/CAAAAA	T/T	T/T	A/A	T/T	T/T	CTA/CTA	C/C	C/C	./.	./.	./.	./.
384	S76	A/A	C/C	A/A	A/A	A/A	C/C	G/G	C/C	C/C	T/T	C/C	./.	T/T	TACCC/TACCC	C/C	CG/CG	./.	TC/TC	./.	./.	T/T	./.	./.	TA/TA	C/C	A/A	AG/AG	AC/AC	AT/AT	CG/CG	./.	TA/TA	C/C	C/C	A/A	./.	./.	T/T	A/A	T/T	T/T	CTA/CTA	C/C	C/C	./.	./.	./.	./.
385	S77	A/A	C/C	A/A	A/A	A/A	C/C	G/G	C/C	C/C	T/T	C/C	./.	T/T	TACCC/TACCC	C/C	CG/CG	./.	TC/TC	./.	./.	T/T	./.	./.	TA/TA	C/C	A/A	AG/AG	AC/AC	AT/AT	CG/CG	TC/TC	./.	./.	./.	A/A	./.	T/T	T/T	A/A	T/T	T/T	CTA/CTA	C/C	C/C	./.	./.	./.	./.
386	S78	A/A	C/C	A/A	A/A	A/A	C/C	G/G	C/C	C/C	T/T	./.	./.	T/T	TACCC/TACCC	C/C	CG/CG	./.	TC/TC	./.	./.	T/T	./.	./.	TA/TA	C/C	A/A	./.	./.	./.	CG/CG	TC/TC	TA/TA	C/C	C/C	A/A	./.	T/T	T/T	A/A	T/T	T/T	CTA/CTA	C/C	C/C	./.	./.	./.	./.
387	S79	A/A	C/C	A/A	A/A	A/A	C/C	G/G	C/C	C/C	T/T	C/C	./.	T/T	TACCC/TACCC	C/C	CG/CG	./.	TC/TC	./.	./.	T/T	./.	./.	TA/TA	C/C	A/A	AG/AG	AC/AC	AT/AT	CG/CG	./.	TA/TA	C/C	C/C	A/A	CAAAAA/CAAAA	T/T	T/T	A/A	T/T	T/T	CTA/CTA	C/C	C/C	./.	./.	./.	./.
388	S80	A/A	C/C	A/A	A/A	A/A	C/C	G/G	C/C	C/C	T/T	C/C	./.	T/T	TACCC/TACCC	C/C	CG/CG	./.	TC/TC	./.	./.	T/T	./.	./.	TA/TA	C/C	A/A	AG/AG	AC/AC	AT/AT	CG/CG	./.	TA/TA	C/C	C/C	A/A	CAAAA/CAAAA	T/T	T/T	A/A	T/T	T/T	CTA/CTA	C/C	C/C	./.	./.	./.	./.
389	S81	A/A	./.	./.	./.	./.	C/C	./.	C/C	C/C	T/T	C/C	./.	T/T	TACCC/TACCC	C/C	CG/CG	./.	TC/TC	./.	./.	./.	./.	./.	TA/TA	C/C	A/A	AG/AG	AC/AC	AT/AT	CG/CG	TC/TC	TA/TA	C/C	C/C	A/A	./.	./.	./.	./.	./.	./.	CTA/CTA	./.	./.	./.	./.	./.	./.
390	S82	A/A	C/C	A/A	A/A	A/A	C/C	G/G	C/C	C/C	T/T	C/C	./.	T/T	TACCC/TACCC	C/C	CG/CG	./.	TC/TC	./.	./.	T/T	./.	./.	./.	./.	./.	./.	./.	./.	CG/CG	TC/TC	TA/TA	./.	C/C	A/A	CAAAAA/CAAAA	T/T	T/T	A/A	T/T	T/T	CTA/CTA	C/C	C/C	./.	./.	./.	./.
391	S83	A/A	C/C	A/A	A/A	A/A	C/C	G/G	C/C	C/C	T/T	C/C	./.	T/T	TACCC/TACCC	./.	CG/CG	./.	TC/TC	./.	./.	T/T	./.	./.	TA/TA	C/C	A/A	AG/AG	AC/AC	AT/AT	CG/CG	TC/TC	./.	C/C	C/C	A/A	./.	T/T	T/T	A/A	T/T	T/T	CTA/CTA	C/C	C/C	./.	./.	./.	./.
392	S84	A/A	C/C	A/A	A/A	A/A	C/C	G/G	C/C	C/C	T/T	C/C	./.	T/T	TACCC/TACCC	C/C	CG/CG	./.	TC/TC	./.	./.	T/T	./.	./.	TA/TA	C/C	A/A	AG/AG	AC/AC	AT/AT	CG/CG	TC/TC	TA/TA	C/C	C/C	A/A	CAA/CAA	T/T	T/T	A/A	T/T	T/T	CTA/CTA	C/C	C/C	./.	./.	./.	./.
393	S86	./.	./.	A/A	A/A	A/A	C/C	G/G	./.	./.	./.	C/C	./.	T/T	TACCC/TACCC	C/C	CG/CG	./.	./.	./.	./.	./.	./.	./.	TA/TA	C/C	A/A	AG/AG	AC/AC	AT/AT	CG/CG	./.	TA/TA	C/C	C/C	./.	./.	T/T	./.	./.	T/T	T/T	CTA/CTA	./.	C/C	./.	./.	./.	./.
394	S87	A/A	C/C	A/A	A/A	A/A	C/C	G/G	C/C	C/C	T/T	C/C	./.	T/T	TACCC/TACCC	C/C	CG/CG	./.	TC/TC	./.	./.	T/T	./.	./.	TA/TA	C/C	A/A	AG/AG	AC/AC	AT/AT	CG/CG	TC/TC	TA/TA	C/C	C/C	A/A	CAAAAA/CAAAAA	T/T	T/T	A/A	T/T	T/T	CTA/CTA	C/C	C/C	./.	./.	./.	./.
395	S88	A/A	C/C	A/A	A/A	A/A	C/C	G/G	./.	./.	T/T	C/C	./.	T/T	./.	C/C	CG/CG	./.	TC/TC	./.	./.	T/T	./.	./.	TA/TA	C/C	A/A	AG/AG	AC/AC	AT/AT	CG/CG	TC/TC	TA/TA	C/C	C/C	A/A	CAAAA/CAAA	T/T	T/T	A/A	T/T	T/T	CTA/CTA	C/C	C/C	./.	./.	./.	./.
396	S89	A/A	C/C	A/A	A/A	A/A	C/C	G/G	C/C	C/C	T/T	C/C	./.	T/T	TACCC/TACCC	C/C	CG/CG	./.	./.	./.	./.	T/T	./.	./.	TA/TA	C/C	A/A	AG/AG	AC/AC	AT/AT	./.	TC/TC	./.	C/C	./.	./.	./.	T/T	T/T	A/A	T/T	T/T	CTA/CTA	C/C	C/C	./.	./.	./.	./.
397	S90	A/A	C/C	A/A	A/A	A/A	C/C	G/G	C/C	C/C	T/T	C/C	./.	./.	./.	./.	./.	./.	./.	./.	./.	./.	./.	./.	TA/TA	C/C	A/A	AG/AG	AC/AC	AT/AT	CG/CG	TC/TC	./.	./.	./.	A/A	CAAAAA/CAAAA	T/T	T/T	A/A	T/T	T/T	CTA/CTA	C/C	C/C	./.	./.	./.	./.
398	S91	A/A	C/C	A/A	A/A	A/A	C/C	G/G	C/C	C/C	T/T	C/C	./.	T/T	./.	C/C	CG/CG	./.	TC/TC	./.	./.	T/T	./.	./.	TA/TA	C/C	A/A	AG/AG	AC/AC	AT/AT	CG/CG	./.	TA/TA	C/C	C/C	A/A	./.	./.	./.	./.	./.	./.	CTA/CTA	C/C	C/C	./.	./.	./.	./.
399	S92	A/A	C/C	A/A	A/A	A/A	C/C	G/G	C/C	C/C	T/T	C/C	./.	T/T	TACCC/TACCC	C/C	CG/CG	./.	TC/TC	./.	./.	T/T	./.	./.	TA/TA	C/C	A/A	AG/AG	AC/AC	AT/AT	CG/CG	TC/TC	TA/TA	C/C	C/C	A/A	./.	./.	T/T	A/A	T/T	T/T	CTA/CTA	C/C	C/C	./.	./.	./.	./.
400	S93	A/A	C/C	A/A	A/A	A/A	C/C	G/G	C/C	C/C	T/T	C/C	./.	T/T	TACCC/TACCC	C/C	CG/CG	./.	./.	./.	./.	T/T	./.	./.	TA/TA	C/C	A/A	AG/AG	AC/AC	AT/AT	CG/CG	TC/TC	TA/TA	C/C	C/C	A/A	CAAAAA/CAAAA	T/T	T/T	A/A	T/T	T/T	CTA/CTA	C/C	C/C	./.	./.	./.	./.
401	S94	A/A	C/C	A/A	A/A	A/A	C/C	G/G	C/C	C/C	T/T	C/C	./.	T/T	TACCC/TACCC	./.	CG/CG	./.	TC/TC	./.	./.	T/T	./.	./.	TA/TA	C/C	A/A	AG/AG	AC/AC	AT/AT	./.	TC/TC	TA/TA	C/C	C/C	A/A	./.	T/T	T/T	A/A	T/T	T/T	CTA/CTA	C/C	C/C	./.	./.	./.	./.
402	S95	A/A	C/C	A/A	A/A	A/A	C/C	G/G	C/C	C/C	T/T	C/C	./.	T/T	TACCC/TACCC	C/C	CG/CG	./.	TC/TC	./.	./.	T/T	./.	./.	TA/TA	C/C	A/A	AG/AG	AC/AC	AT/AT	CG/CG	TC/TC	TA/TA	C/C	./.	A/A	CAAAAA/CAAAA	T/T	T/T	A/A	T/T	T/T	CTA/CTA	C/C	C/C	./.	./.	./.	./.
403	S96	A/A	C/C	A/A	A/A	A/A	C/C	G/G	./.	./.	T/T	C/C	./.	T/T	TACCC/TACCC	C/C	CG/CG	./.	TC/TC	./.	./.	T/T	./.	./.	TA/TA	C/C	A/A	AG/AG	AC/AC	AT/AT	CG/CG	TC/TC	./.	./.	./.	./.	./.	./.	./.	./.	./.	./.	./.	./.	C/C	./.	./.	./.	./.
404	S97	A/A	C/C	A/A	A/A	./.	C/C	G/G	C/C	C/C	T/T	C/C	./.	T/T	TACCC/TACCC	C/C	CG/CG	./.	TC/TC	./.	./.	T/T	./.	./.	./.	./.	./.	AG/AG	AC/AC	AT/AT	CG/CG	TC/TC	./.	./.	./.	A/A	CAAAAA/CAAAA	T/T	T/T	A/A	T/T	T/T	CTA/CTA	C/C	C/C	./.	./.	./.	./.
405	S98	A/A	C/C	A/A	A/A	./.	C/C	G/G	C/C	C/C	T/T	C/C	./.	T/T	TACCC/TACCC	C/C	CG/CG	./.	TC/TC	./.	./.	T/T	./.	./.	TA/TA	C/C	A/A	AG/AG	AC/AC	AT/AT	CG/CG	TC/TC	TA/TA	C/C	C/C	A/A	./.	T/T	T/T	A/A	T/T	T/T	CTA/CTA	C/C	C/C	./.	./.	./.	./.
406	S99	A/A	C/C	A/A	A/A	A/A	C/C	G/G	C/C	C/C	T/T	C/C	./.	T/T	TACCC/TACCC	C/C	CG/CG	./.	TC/TC	./.	./.	T/T	./.	./.	TA/TA	C/C	A/A	AG/AG	AC/AC	AT/AT	CG/CG	./.	./.	C/C	C/C	A/A	CAA/CAA	T/T	T/T	A/A	T/T	T/T	CTA/CTA	./.	C/C	./.	./.	./.	./.
407	S100	A/A	C/C	A/A	A/A	A/A	C/C	A/A	C/C	C/C	T/T	C/C	./.	A/A	TACCC/TACCC	C/C	CG/CG	./.	TC/TC	./.	./.	T/T	./.	./.	TA/TA	C/C	A/A	AG/AG	AC/AC	AT/AT	CG/CG	TC/TC	TA/T	C/C	C/C	A/A	CAAAAA/CAAAAA	T/T	T/T	A/A	T/T	T/T	CTA/CTA	C/C	C/C	./.	./.	./.	./.
408	S101	A/A	C/C	A/A	A/A	A/A	C/C	G/G	C/C	C/C	T/T	C/C	./.	T/T	TACCC/TACCC	C/C	CG/CG	./.	TC/TC	./.	./.	T/T	./.	./.	TA/TA	C/C	A/A	AG/AG	AC/AC	./.	CG/CG	./.	TA/TA	C/C	C/C	A/A	CAAAAA/CAAAA	T/T	T/T	A/A	T/T	T/T	CTA/CTA	C/C	C/C	./.	./.	./.	./.
409	S102	A/A	C/C	A/A	A/A	A/A	C/C	G/G	C/C	C/C	T/T	C/C	./.	T/T	TACCC/TACCC	C/C	CG/CG	./.	TC/TC	./.	./.	T/T	./.	./.	TA/TA	C/C	A/A	AG/AG	AC/AC	AT/AT	CG/CG	TC/TC	TA/TA	C/C	C/C	A/A	CAAAAA/CAAAA	T/T	T/T	A/A	T/T	T/T	CTA/CTA	C/C	C/C	./.	./.	./.	./.
410	S103	A/A	C/C	A/A	A/A	A/A	C/C	G/G	./.	C/C	./.	C/C	./.	T/T	TACCC/TACCC	C/C	CG/CG	./.	./.	./.	./.	T/T	./.	./.	TA/TA	C/C	A/A	AG/AG	AC/AC	AT/AT	CG/CG	TC/TC	TA/TA	C/C	./.	./.	./.	./.	./.	./.	./.	./.	./.	./.	./.	./.	./.	./.	./.
411	S104	A/A	C/C	A/A	A/A	A/A	./.	./.	C/C	C/C	T/T	C/C	./.	T/T	TACCC/TACCC	C/C	CG/CG	./.	TC/TC	./.	./.	T/T	./.	./.	TA/TA	C/C	A/A	./.	./.	AT/AT	CG/CG	./.	TA/TA	C/C	C/C	A/A	./.	T/T	T/T	A/A	T/T	T/T	CTA/CTA	C/C	C/C	./.	./.	./.	./.
412	S105	A/A	C/C	A/A	A/A	A/A	C/C	./.	C/C	C/C	T/T	C/C	./.	A/A	TACCC/TACCC	C/C	CG/CG	./.	TC/TC	./.	./.	T/T	./.	./.	TA/TA	C/C	A/A	AG/AG	AC/AC	AT/AT	CG/CG	TC/TC	TA/TA	C/C	C/C	./.	CAAAAA/CAAAAA	T/T	T/T	A/A	T/T	./.	./.	./.	./.	./.	./.	./.	./.
413	S106	A/A	C/C	A/A	A/A	A/A	C/C	G/G	C/C	C/C	T/T	C/C	./.	./.	./.	./.	CG/CG	./.	TC/TC	./.	./.	T/T	./.	./.	TA/TA	C/C	A/A	AG/AG	AC/AC	AT/AT	CG/CG	TC/TC	TA/TA	C/C	C/C	A/A	CAAAA/CAAAA	T/T	T/T	A/A	T/T	T/T	CTA/CTA	C/C	C/C	./.	./.	./.	./.
414	S108	./.	C/C	A/A	A/A	./.	./.	A/A	C/C	C/C	T/T	C/C	./.	A/A	./.	./.	./.	./.	TC/TC	./.	./.	T/T	./.	./.	TA/TA	C/C	A/A	./.	./.	./.	CG/CG	TC/TC	./.	C/C	./.	./.	./.	./.	./.	./.	./.	./.	./.	C/C	C/C	./.	./.	./.	./.
415	S109	A/A	C/C	A/A	A/A	A/A	C/C	./.	C/C	C/C	T/T	C/C	./.	A/A	TACCC/TACCC	C/C	CG/CG	./.	TC/TC	./.	./.	T/T	./.	./.	TA/TA	C/C	A/A	AG/AG	AC/AC	AT/AT	CG/CG	TC/TC	./.	C/C	./.	A/A	./.	T/T	T/T	A/A	T/T	T/T	CTA/CTA	C/C	C/C	./.	./.	./.	./.
416	S110	A/A	C/C	A/A	A/A	A/A	C/C	G/G	C/C	C/C	T/T	C/C	./.	T/T	TACCC/TACCC	C/C	CG/CG	./.	TC/TC	./.	./.	T/T	./.	./.	./.	./.	./.	./.	./.	AT/AT	CG/CG	TC/TC	./.	C/C	C/C	A/A	CAAAA/CAAAA	T/T	T/T	A/A	T/T	T/T	CTA/CTA	C/C	C/C	./.	./.	./.	./.
417	S111	A/A	C/C	./.	./.	./.	./.	./.	C/C	C/C	T/T	C/C	./.	T/T	TACCC/TACCC	C/C	./.	./.	TC/TC	./.	./.	T/T	./.	./.	./.	./.	./.	AG/AG	AC/AC	AT/AT	CG/CG	TC/TC	TA/TA	C/C	C/C	A/A	./.	T/T	T/T	A/A	T/T	T/T	CTA/CTA	C/C	C/C	./.	./.	./.	./.
418	S112	A/A	C/C	A/A	A/A	A/A	C/C	./.	./.	./.	./.	C/C	./.	T/T	TACCC/TACCC	C/C	CG/CG	./.	TC/TC	./.	./.	T/T	./.	./.	TA/TA	C/C	A/A	AG/AG	AC/AC	AT/AT	CG/CG	./.	TA/TA	C/C	C/C	A/A	CAAAAA/CAAAA	T/T	T/T	A/A	T/T	T/T	CTA/CTA	C/C	C/C	./.	./.	./.	./.
419	S113	A/A	C/C	A/A	A/A	A/A	C/C	A/A	./.	C/C	T/T	C/C	./.	A/A	TACCC/TACCC	C/C	CG/CG	./.	TC/TC	./.	./.	T/T	./.	./.	TA/TA	C/C	A/A	AG/AG	AC/AC	AT/AT	CG/CG	TC/TC	TA/TA	C/C	C/C	./.	./.	T/T	T/T	A/A	T/T	T/T	CTA/CTA	C/C	C/C	./.	./.	./.	./.
420	S114	A/A	C/C	A/A	A/A	A/A	C/C	G/G	C/C	C/C	T/T	C/C	./.	T/T	TACCC/TACCC	C/C	CG/CG	./.	TC/TC	./.	./.	T/T	./.	./.	TA/TA	C/C	A/A	AG/AG	AC/AC	AT/AT	CG/CG	TC/TC	TA/TA	C/C	C/C	A/A	CAAAAA/CAAAA	T/T	T/T	A/A	T/T	T/T	CTA/CTA	C/C	C/C	./.	./.	./.	./.
421	S115	A/A	C/C	A/A	A/A	A/A	C/C	G/G	C/C	C/C	T/T	C/C	./.	T/T	TACCC/TACCC	C/C	CG/CG	./.	TC/TC	./.	./.	T/T	./.	./.	./.	./.	./.	AG/AG	AC/AC	AT/AT	CG/CG	TC/TC	./.	C/C	C/C	A/A	CAAAA/CAAA	T/T	T/T	A/A	T/T	T/T	CTA/CTA	C/C	C/C	./.	./.	./.	./.
422	S116	./.	./.	./.	./.	A/A	C/C	G/G	C/C	C/C	T/T	C/C	./.	T/T	TACCC/TACCC	C/C	CG/CG	./.	TC/TC	./.	./.	T/T	./.	./.	TA/TA	C/C	A/A	AG/AG	AC/AC	AT/AT	./.	./.	TA/TA	C/C	C/C	A/A	./.	T/T	T/T	A/A	T/T	T/T	CTA/CTA	C/C	C/C	./.	./.	./.	./.
423	S117	./.	T/T	A/A	A/A	A/A	C/C	A/A	C/C	C/C	T/T	C/C	./.	T/T	TACCC/TACCC	C/C	CG/CG	./.	TC/TC	./.	./.	./.	./.	./.	TA/TA	C/C	A/A	AG/AG	AC/AC	AT/AT	CG/CG	T/T	./.	C/C	C/C	./.	CA/CA	G/G	T/T	A/A	T/T	T/T	CTA/CTA	C/C	C/C	./.	./.	./.	./.
424	S118	./.	T/T	A/A	A/A	A/A	C/C	./.	C/C	C/C	T/T	./.	./.	T/T	TACCC/TACCC	C/C	CG/CG	./.	TC/TC	./.	./.	T/T	./.	./.	TA/TA	C/C	A/A	AG/AG	AC/AC	AT/AT	CG/CG	T/T	TA/TA	C/C	C/C	AT/AT	CA/CA	G/G	T/T	A/A	T/T	T/T	CTA/CTA	C/C	C/C	./.	./.	./.	./.
425	S119	./.	./.	A/A	A/A	A/A	C/C	A/A	C/C	C/C	T/T	C/C	./.	T/T	TACCC/TACCC	C/C	CG/CG	./.	TC/TC	./.	./.	T/T	./.	./.	./.	./.	./.	AG/AG	AC/AC	AT/AT	CG/CG	T/T	./.	./.	./.	AT/AT	CA/CA	G/G	T/T	A/A	T/T	T/T	CTA/CTA	C/C	C/C	./.	./.	./.	./.
426	S120	./.	./.	./.	./.	A/A	C/C	A/A	C/C	./.	./.	./.	./.	T/T	TACCC/TACCC	C/C	CG/CG	./.	TC/TC	./.	./.	./.	./.	./.	TA/TA	C/C	A/A	AG/AG	AC/AC	AT/AT	CG/CG	T/T	TA/TA	C/C	C/C	AT/AT	./.	./.	T/T	A/A	T/T	T/T	CTA/CTA	C/C	C/C	./.	./.	./.	./.
427	S121	./.	./.	A/A	A/A	A/A	C/C	A/A	C/C	C/C	T/T	C/C	./.	T/T	TACCC/TACCC	C/C	CG/CG	./.	TC/TC	./.	./.	T/T	./.	./.	TA/TA	C/C	A/A	AG/AG	AC/AC	AT/AT	CG/CG	T/T	TA/TA	C/C	C/C	AT/AT	CA/CA	G/G	T/T	A/A	T/T	T/T	CTA/CTA	C/C	C/C	./.	./.	./.	./.
428	S122	A/A	C/C	A/A	A/A	A/A	C/C	./.	C/C	C/C	T/T	C/C	./.	T/T	TACCC/TACCC	C/C	CG/CG	./.	./.	./.	./.	./.	./.	./.	TA/TA	C/C	A/A	AG/AG	AC/AC	AT/AT	CG/CG	TC/TC	TA/TA	C/C	C/C	A/A	CAAAAA/CAAA	T/T	T/T	A/A	T/T	T/T	CTA/CTA	C/C	C/C	./.	./.	./.	./.
429	S123	A/A	C/C	A/A	A/A	A/A	C/C	A/A	C/C	C/C	T/T	C/C	./.	A/A	TACCC/TACCC	C/C	CG/CG	./.	TC/TC	./.	./.	T/T	./.	./.	TA/TA	C/C	A/A	AG/AG	AC/AC	AT/AT	CG/CG	TC/TC	TA/TA	C/C	C/C	A/A	CAAAAA/CAAAAA	T/T	T/T	A/A	T/T	T/T	CTA/CTA	C/C	C/C	./.	./.	./.	./.
430	S124	./.	T/T	A/A	A/A	A/A	C/C	A/A	C/C	C/C	T/T	C/C	./.	T/T	TACCC/TACCC	C/C	CG/CG	./.	TC/TC	./.	./.	T/T	./.	./.	TA/TA	C/C	A/A	./.	./.	AT/AT	CG/CG	T/T	TA/TA	C/C	./.	./.	./.	./.	T/T	A/A	T/T	T/T	CTA/CTA	C/C	C/C	./.	./.	./.	./.
431	S125	./.	C/C	A/A	A/A	A/A	C/C	G/G	C/C	C/C	T/T	C/C	./.	T/T	TACCC/TACCC	C/C	CG/CG	./.	TC/TC	./.	./.	T/T	./.	./.	TA/TA	C/C	A/A	AG/AG	AC/AC	AT/AT	CG/CG	TC/TC	TA/TA	C/C	C/C	A/A	CAAAAA/CAAAA	T/T	T/T	A/A	T/T	T/T	CTA/CTA	C/C	C/C	./.	./.	./.	./.
432	S126	A/A	C/C	A/A	A/A	A/A	C/C	G/G	C/C	C/C	T/T	C/C	./.	T/T	TACCC/TACCC	C/C	CG/CG	./.	TC/TC	./.	./.	T/T	./.	./.	TA/TA	C/C	A/A	./.	./.	AT/AT	CG/CG	TC/TC	./.	C/C	./.	A/A	./.	T/T	./.	A/A	T/T	T/T	CTA/CTA	C/C	C/C	./.	./.	./.	./.
433	S127	./.	C/C	A/A	A/A	A/A	C/C	G/G	C/C	C/C	T/T	C/C	./.	T/T	TACCC/TACCC	C/C	CG/CG	./.	TC/TC	./.	./.	T/T	./.	./.	TA/TA	C/C	A/A	AG/AG	AC/AC	AT/AT	./.	TC/TC	TA/TA	C/C	C/C	A/A	CAAAAA/CAAAA	T/T	T/T	./.	./.	./.	./.	C/C	./.	./.	./.	./.	./.
434	S128	A/A	C/C	A/A	A/A	A/A	C/C	G/G	C/C	C/C	T/T	C/C	./.	T/T	TACCC/TACCC	C/C	CG/CG	./.	TC/TC	./.	./.	T/T	./.	./.	TA/TA	C/C	A/A	AG/AG	AC/AC	AT/AT	CG/CG	TC/TC	TA/TA	C/C	C/C	A/A	CAAAAA/CAAA	T/T	T/T	A/A	T/T	T/T	CTA/CTA	C/C	C/C	./.	./.	./.	./.
435	S129	A/A	C/C	A/A	A/A	A/A	C/C	G/G	C/C	C/C	T/T	C/C	./.	T/T	TACCC/TACCC	C/C	CG/CG	./.	TC/TC	./.	./.	T/T	./.	./.	./.	./.	./.	./.	./.	AT/AT	CG/CG	TC/TC	./.	C/C	C/C	A/A	./.	T/T	T/T	A/A	T/T	T/T	CTA/CTA	C/C	./.	./.	./.	./.	./.
436	S130	A/A	C/C	A/A	A/A	A/A	C/C	G/G	C/C	C/C	T/T	C/C	./.	T/T	TACCC/TACCC	C/C	CG/CG	./.	TC/TC	./.	./.	T/T	./.	./.	TA/TA	C/C	A/A	AG/AG	AC/AC	AT/AT	CG/CG	TC/TC	TA/TA	C/C	C/C	A/A	CAAAA/CAAAA	T/T	T/T	A/A	T/T	T/T	CTA/CTA	C/C	C/C	./.	./.	./.	./.
437	S131	./.	./.	./.	./.	./.	C/C	./.	./.	C/C	T/T	C/C	./.	./.	./.	./.	./.	./.	TC/T	./.	./.	T/T	./.	./.	TA/T	C/T	A/G	AG/A	AC/A	AT/A	CG/C	./.	TA/TA	C/C	./.	./.	./.	./.	./.	./.	./.	./.	./.	./.	./.	./.	./.	./.	./.
438	S132	A/A	C/C	A/A	A/A	A/A	C/C	G/G	C/C	C/C	T/T	C/C	./.	T/T	TACCC/TACCC	C/C	CG/CG	./.	TC/TC	./.	./.	T/T	./.	./.	TA/TA	C/C	A/A	AG/AG	AC/AC	AT/AT	CG/CG	TC/TC	TA/TA	C/C	C/C	A/A	CAAAAA/CAAAAA	T/T	T/T	A/A	T/T	T/T	CTA/CTA	C/C	C/C	./.	./.	./.	./.
439	S133	A/A	C/C	A/A	A/A	A/A	C/C	G/G	C/C	C/C	T/T	C/C	./.	T/T	./.	./.	./.	./.	TC/TC	./.	./.	T/T	./.	./.	TA/TA	C/C	A/A	AG/AG	AC/AC	./.	CG/CG	TC/TC	TA/TA	C/C	C/C	A/A	CAAAAA/CAAAAA	T/T	T/T	A/A	T/T	T/T	CTA/CTA	C/C	C/C	./.	./.	./.	./.
440	S134	A/A	C/C	A/A	A/A	A/A	C/C	./.	C/C	C/C	T/T	C/C	./.	T/T	TACCC/TACCC	C/C	CG/CG	./.	TC/TC	./.	./.	T/T	./.	./.	TA/TA	C/C	A/A	AG/AG	AC/AC	AT/AT	CG/CG	./.	TA/TA	C/C	C/C	A/A	CAAAAA/CAAAAA	T/T	T/T	A/A	T/T	T/T	CTA/CTA	C/C	C/C	./.	./.	./.	./.
441	S135	./.	./.	./.	./.	./.	./.	./.	./.	./.	./.	./.	./.	./.	./.	./.	./.	./.	T/T	./.	./.	./.	./.	./.	./.	./.	A/A	./.	./.	./.	./.	./.	./.	./.	./.	./.	./.	./.	./.	./.	./.	./.	./.	./.	./.	./.	./.	./.	./.
442	S136	A/A	C/C	./.	./.	./.	C/C	./.	C/C	C/C	T/T	C/C	./.	T/T	./.	./.	CG/CG	./.	./.	./.	./.	T/T	./.	./.	TA/TA	C/C	A/A	AG/AG	AC/AC	AT/AT	CG/CG	TC/TC	./.	./.	./.	A/A	./.	T/T	T/T	A/A	T/T	T/T	CTA/CTA	C/C	C/C	./.	./.	./.	./.
443	S137	A/A	C/C	A/A	A/A	./.	C/C	G/G	C/C	C/C	T/T	C/C	./.	T/T	TACCC/TACCC	C/C	CG/CG	./.	TC/TC	./.	./.	T/T	./.	./.	TA/TA	C/C	A/A	AG/AG	AC/AC	AT/AT	CG/CG	TC/TC	TA/TA	C/C	C/C	./.	./.	T/T	T/T	A/A	T/T	T/T	CTA/CTA	C/C	C/C	./.	./.	./.	./.
444	S139	A/A	C/C	A/A	A/A	A/A	C/C	G/G	C/C	C/C	T/T	C/C	./.	T/T	TACCC/TACCC	C/C	CG/CG	./.	TC/TC	./.	./.	T/T	./.	./.	TA/TA	C/C	A/A	AG/AG	AC/AC	AT/AT	CG/CG	TC/TC	TA/TA	C/C	C/C	A/A	CAAAAA/CAAAA	T/T	T/T	A/A	T/T	T/T	CTA/CTA	C/C	C/C	./.	./.	./.	./.
445	S140	./.	./.	./.	./.	./.	./.	./.	./.	./.	./.	./.	./.	./.	./.	./.	./.	./.	./.	./.	./.	./.	./.	./.	T/T	T/T	A/A	./.	./.	./.	./.	./.	./.	A/A	T/T	./.	./.	./.	./.	./.	./.	./.	./.	./.	./.	./.	./.	./.	./.
446	S142	A/A	C/C	A/A	A/A	A/A	C/C	G/G	C/C	C/C	T/T	C/C	./.	T/T	TACCC/TACCC	C/C	CG/CG	./.	TC/TC	./.	./.	T/T	./.	./.	TA/TA	C/C	A/A	AG/AG	AC/AC	AT/AT	CG/CG	TC/TC	TA/TA	C/C	C/C	./.	./.	T/T	./.	./.	T/T	T/T	CTA/CTA	C/C	C/C	./.	./.	./.	./.
447	S143	./.	./.	./.	./.	./.	C/C	G/G	C/C	C/C	T/T	C/C	./.	./.	TACCC/TACCC	C/C	CG/CG	./.	TC/TC	./.	./.	T/T	./.	./.	TA/TA	C/C	A/A	AG/AG	AC/AC	AT/AT	CG/CG	TC/TC	./.	C/C	C/C	A/A	CAAAAA/CAAAA	T/T	T/T	A/A	T/T	T/T	CTA/CTA	C/C	C/C	./.	./.	./.	./.
448	S144	./.	C/C	A/A	A/A	A/A	C/C	G/G	C/C	C/C	T/T	C/C	./.	T/T	TACCC/TACCC	C/C	CG/CG	./.	TC/TC	./.	./.	T/T	./.	./.	TA/TA	C/C	A/A	AG/AG	AC/AC	AT/AT	CG/CG	TC/TC	./.	./.	./.	A/A	CAAAAA/CAAAA	T/T	T/T	A/A	./.	T/T	CTA/CTA	./.	C/C	./.	./.	./.	./.
449	S145	A/A	./.	A/A	A/A	A/A	C/C	G/G	C/C	C/C	T/T	C/C	./.	./.	TACCC/TACCC	C/C	CG/CG	./.	./.	./.	./.	T/T	./.	./.	TA/TA	C/C	A/A	AG/AG	AC/AC	AT/AT	./.	TC/TC	TA/TA	C/C	C/C	A/A	CAAAAA/CAAAA	T/T	T/T	A/A	T/T	T/T	CTA/CTA	C/C	C/C	./.	./.	./.	./.
450	S146	./.	./.	./.	./.	./.	C/C	G/G	C/C	C/C	T/T	C/C	./.	T/T	TACCC/TACCC	C/C	CG/CG	./.	TC/TC	./.	./.	T/T	./.	./.	TA/TA	C/C	A/A	AG/AG	AC/AC	AT/AT	CG/CG	./.	TA/TA	C/C	C/C	A/A	CAAAA/CAAAA	T/T	T/T	A/A	T/T	T/T	CTA/CTA	C/C	C/C	./.	./.	./.	./.
451	S147	A/A	C/C	A/A	A/A	A/A	C/C	G/G	C/C	C/C	T/T	C/C	./.	T/T	TACCC/TACCC	C/C	CG/CG	./.	TC/TC	./.	./.	T/T	./.	./.	TA/TA	C/C	A/A	AG/AG	AC/AC	AT/AT	CG/CG	./.	./.	./.	./.	./.	./.	./.	T/T	A/A	T/T	T/T	CTA/CTA	C/C	C/C	./.	./.	./.	./.
452	S148	A/A	C/C	A/A	A/A	A/A	C/C	G/G	C/C	C/C	T/T	C/C	./.	T/T	TACCC/TACCC	C/C	CG/CG	./.	TC/TC	./.	./.	T/T	./.	./.	TA/TA	C/C	A/A	AG/AG	AC/AC	AT/AT	CG/CG	TC/TC	TA/TA	C/C	C/C	A/A	CAAAAA/CAAAA	T/T	T/T	A/A	T/T	T/T	CTA/CTA	C/C	C/C	./.	./.	./.	./.
453	S149	A/A	C/C	A/A	A/A	A/A	./.	G/G	C/C	C/C	T/T	C/C	./.	./.	./.	./.	./.	./.	TC/TC	./.	./.	T/T	./.	./.	TA/TA	C/C	A/A	./.	./.	./.	CG/CG	./.	./.	./.	./.	./.	./.	./.	./.	./.	./.	./.	./.	C/C	C/C	./.	./.	./.	./.
454	S150	A/A	C/C	A/A	A/A	A/A	C/C	G/G	C/C	C/C	T/T	C/C	./.	T/T	TACCC/TACCC	C/C	CG/CG	./.	TC/TC	./.	./.	T/T	./.	./.	TA/TA	C/C	A/A	AG/AG	AC/AC	AT/AT	./.	TC/TC	TA/TA	C/C	C/C	A/A	CAAAA/CAAA	T/T	T/T	A/A	T/T	T/T	CTA/CTA	C/C	C/C	./.	./.	./.	./.
455	S151	A/A	C/C	A/A	A/A	A/A	C/C	G/G	C/C	./.	./.	./.	./.	T/T	TACCC/TACCC	C/C	CG/CG	./.	TC/TC	./.	./.	./.	./.	./.	TA/TA	C/C	A/A	AG/AG	AC/AC	AT/AT	CG/CG	./.	TA/TA	C/C	C/C	A/A	CAAAAA/CAAAA	T/T	T/T	A/A	T/T	T/T	CTA/CTA	C/C	C/C	./.	./.	./.	./.
456	S152	A/A	./.	./.	./.	./.	C/C	G/G	C/C	C/C	T/T	C/C	./.	T/T	TACCC/TACCC	C/C	CG/CG	./.	TC/TC	./.	./.	T/T	./.	./.	TA/TA	C/C	A/A	AG/AG	AC/AC	./.	./.	TC/TC	TA/TA	./.	./.	A/A	CAAAA/CAAAA	T/T	T/T	A/A	T/T	T/T	CTA/CTA	C/C	C/C	./.	./.	./.	./.
457	S153	A/A	C/C	A/A	A/A	A/A	C/C	G/G	C/C	C/C	T/T	C/C	./.	T/T	./.	./.	./.	./.	TC/TC	./.	./.	T/T	./.	./.	TA/TA	C/C	A/A	AG/AG	AC/AC	AT/AT	CG/CG	TC/TC	TA/TA	C/C	C/C	A/A	CAAAAA/CAAAAA	./.	./.	A/A	./.	./.	./.	./.	./.	./.	./.	./.	./.
458	S154	./.	C/C	A/A	A/A	A/A	C/C	G/G	C/C	C/C	T/T	C/C	./.	T/T	TACCC/TACCC	./.	CG/CG	./.	./.	./.	./.	./.	./.	./.	TA/TA	C/C	A/A	AG/AG	AC/AC	AT/AT	CG/CG	TC/TC	./.	C/C	C/C	A/A	CAAAAA/CAAAA	T/T	T/T	A/A	T/T	T/T	CTA/CTA	C/C	C/C	./.	./.	./.	./.
459	S155	A/A	C/C	A/A	A/A	A/A	C/C	G/G	C/C	C/C	T/T	C/C	./.	T/T	TACCC/TACCC	C/C	CG/CG	./.	TC/TC	./.	./.	T/T	./.	./.	TA/TA	C/C	A/A	AG/AG	AC/AC	AT/AT	CG/CG	TC/TC	TA/TA	C/C	C/C	A/A	./.	T/T	T/T	A/A	T/T	T/T	CTA/CTA	C/C	C/C	./.	./.	./.	./.
460	S156	A/A	C/C	A/A	A/A	A/A	C/C	G/G	C/C	C/C	T/T	C/C	./.	T/T	TACCC/TACCC	C/C	CG/CG	./.	TC/TC	./.	./.	T/T	./.	./.	TA/TA	C/C	A/A	AG/AG	AC/AC	AT/AT	CG/CG	TC/TC	TA/TA	C/C	C/C	A/A	CAAAAA/CAAAAA	T/T	T/T	A/A	T/T	T/T	CTA/CTA	C/C	C/C	./.	./.	./.	./.
461	S157	A/A	C/C	A/A	A/A	A/A	C/C	G/G	C/C	C/C	T/T	C/C	./.	T/T	TACCC/TACCC	C/C	CG/CG	./.	TC/TC	./.	./.	T/T	./.	./.	TA/TA	C/C	A/A	AG/AG	AC/AC	AT/AT	CG/CG	TC/TC	./.	./.	./.	A/A	CAAAAA/CAAAAA	T/T	T/T	A/A	T/T	T/T	CTA/CTA	C/C	C/C	./.	./.	./.	./.
462	S158	A/A	C/C	./.	./.	./.	./.	./.	C/C	C/C	T/T	C/C	./.	T/T	TACCC/TACCC	./.	./.	./.	./.	./.	./.	T/T	./.	./.	./.	./.	./.	./.	./.	AT/AT	CG/CG	TC/TC	TA/TA	C/C	C/C	./.	./.	T/T	T/T	A/A	T/T	T/T	CTA/CTA	./.	./.	./.	./.	./.	./.
463	S159	A/A	C/C	A/A	A/A	A/A	C/C	G/G	C/C	C/C	T/T	C/C	./.	T/T	TACCC/TACCC	C/C	CG/CG	./.	TC/TC	./.	./.	T/T	./.	./.	TA/TA	C/C	A/A	AG/AG	AC/AC	AT/AT	CG/CG	TC/TC	TA/TA	C/C	C/C	A/A	CAAAAA/CAAAA	T/T	T/T	A/A	T/T	T/T	CTA/CTA	C/C	C/C	./.	./.	./.	./.
464	S160	A/A	C/C	A/A	A/A	A/A	C/C	G/G	C/C	C/C	T/T	C/C	./.	T/T	./.	./.	./.	./.	TC/TC	./.	./.	T/T	./.	./.	./.	./.	./.	AG/AG	AC/AC	AT/AT	CG/CG	TC/TC	TA/TA	C/C	C/C	./.	CAAAA/CAAAA	T/T	T/T	A/A	./.	./.	CTA/CTA	C/C	C/C	./.	./.	./.	./.
465	S161	A/A	C/C	A/A	A/A	A/A	C/C	G/G	C/C	C/C	T/T	C/C	./.	T/T	TACCC/TACCC	C/C	./.	./.	TC/TC	./.	./.	T/T	./.	./.	TA/TA	C/C	A/A	AG/AG	AC/AC	AT/AT	CG/CG	TC/TC	TA/TA	C/C	C/C	A/A	CAAAA/CAAAA	T/T	T/T	A/A	T/T	T/T	CTA/CTA	C/C	C/C	./.	./.	./.	./.
466	S162	A/A	C/C	A/A	A/A	A/A	./.	G/G	C/C	C/C	T/T	C/C	./.	T/T	TACCC/TACCC	C/C	CG/CG	./.	TC/TC	./.	./.	T/T	./.	./.	TA/TA	C/C	A/A	AG/AG	AC/AC	AT/AT	CG/CG	TC/TC	TA/TA	C/C	./.	./.	./.	./.	./.	./.	./.	./.	./.	./.	./.	./.	./.	./.	./.
467	S163	A/A	C/C	A/A	A/A	A/A	C/C	G/G	./.	C/C	T/T	C/C	./.	T/T	TACCC/TACCC	C/C	CG/CG	./.	TC/TC	./.	./.	T/T	./.	./.	TA/TA	C/C	A/A	AG/AG	AC/AC	AT/AT	CG/CG	TC/TC	TA/TA	C/C	C/C	A/A	./.	T/T	T/T	A/A	T/T	T/T	CTA/CTA	C/C	C/C	./.	./.	./.	./.
468	S164	A/A	C/C	A/A	A/A	A/A	C/C	G/G	./.	C/C	T/T	C/C	./.	T/T	TACCC/TACCC	C/C	CG/CG	./.	TC/TC	./.	./.	T/T	./.	./.	TA/TA	C/C	A/A	AG/AG	AC/AC	AT/AT	CG/CG	./.	TA/TA	./.	./.	A/A	CAAAAA/CAAAA	T/T	T/T	A/A	T/T	T/T	CTA/CTA	C/C	C/C	./.	./.	./.	./.
469	S165	A/A	C/C	A/A	A/A	A/A	C/C	G/G	C/C	C/C	T/T	C/C	./.	T/T	TACCC/TACCC	C/C	CG/CG	./.	./.	./.	./.	T/T	./.	./.	TA/TA	C/C	A/A	AG/AG	AC/AC	AT/AT	CG/CG	TC/TC	TA/TA	./.	./.	A/A	./.	./.	T/T	A/A	T/T	T/T	CTA/CTA	C/C	C/C	./.	./.	./.	./.
470	S166	A/A	C/C	A/A	A/A	A/A	C/C	G/G	C/C	C/C	T/T	C/C	./.	T/T	TACCC/TACCC	C/C	CG/CG	./.	TC/TC	./.	./.	T/T	./.	./.	TA/TA	C/C	A/A	AG/AG	AC/AC	AT/AT	CG/CG	TC/TC	TA/TA	C/C	C/C	A/A	CAAAA/CAAA	T/T	T/T	A/A	T/T	T/T	CTA/CTA	C/C	C/C	./.	./.	./.	./.
471	S167	A/A	C/C	A/A	A/A	A/A	C/C	G/G	C/C	C/C	T/T	C/C	./.	T/T	TACCC/TACCC	C/C	CG/CG	./.	TC/TC	./.	./.	T/T	./.	./.	TA/TA	C/C	A/A	AG/AG	AC/AC	AT/AT	CG/CG	TC/TC	TA/TA	./.	./.	./.	./.	./.	T/T	A/A	T/T	T/T	CTA/CTA	C/C	C/C	./.	./.	./.	./.
472	S168	A/A	C/C	A/A	A/A	A/A	C/C	G/G	./.	./.	./.	C/C	./.	T/T	./.	./.	./.	./.	TC/TC	./.	./.	T/T	./.	./.	TA/TA	C/C	A/A	AG/AG	AC/AC	AT/AT	CG/CG	TC/TC	./.	C/C	C/C	A/A	./.	T/T	T/T	A/A	T/T	T/T	./.	./.	./.	./.	./.	./.	./.
473	S169	A/A	C/C	A/A	A/A	A/A	C/C	G/G	C/C	C/C	T/T	C/C	./.	T/T	TACCC/TACCC	C/C	CG/CG	./.	TC/TC	./.	./.	./.	./.	./.	TA/TA	C/C	A/A	AG/AG	AC/AC	AT/AT	CG/CG	TC/TC	TA/TA	C/C	C/C	A/A	CAAAAA/CAAAA	T/T	./.	A/A	T/T	T/T	CTA/CTA	C/C	C/C	./.	./.	./.	./.
474	S170	A/A	C/C	A/A	A/A	A/A	C/C	G/G	C/C	C/C	T/T	./.	./.	T/T	TACCC/TACCC	C/C	CG/CG	./.	TC/TC	./.	./.	T/T	./.	./.	TA/TA	C/C	A/A	AG/AG	AC/AC	./.	CG/CG	TC/TC	TA/TA	./.	C/C	A/A	CAAAAA/CAAAAA	T/T	T/T	A/A	T/T	T/T	CTA/CTA	C/C	C/C	./.	./.	./.	./.
475	S171	A/A	C/C	A/A	A/A	A/A	C/C	G/G	C/C	C/C	T/T	C/C	./.	T/T	TACCC/TACCC	C/C	CG/CG	./.	TC/TC	./.	./.	T/T	./.	./.	TA/TA	C/C	A/A	AG/AG	AC/AC	AT/AT	CG/CG	TC/TC	TA/TA	C/C	C/C	A/A	CAAAAA/CAAAAA	T/T	T/T	A/A	T/T	T/T	CTA/CTA	C/C	C/C	./.	./.	./.	./.
476	S172	A/A	C/C	A/A	A/A	A/A	C/C	G/G	C/C	C/C	T/T	C/C	./.	T/T	./.	./.	./.	./.	TC/TC	./.	./.	T/T	./.	./.	TA/TA	C/C	A/A	AG/AG	AC/AC	./.	CG/CG	TC/TC	TA/TA	C/C	C/C	A/A	./.	./.	./.	./.	./.	./.	./.	C/C	C/C	./.	./.	./.	./.
477	S173	A/A	C/C	./.	./.	A/A	C/C	./.	C/C	C/C	T/T	C/C	./.	T/T	TACCC/TACCC	C/C	CG/CG	./.	TC/TC	./.	./.	T/T	./.	./.	TA/TA	C/C	A/A	AG/AG	AC/AC	AT/AT	CG/CG	TC/TC	TA/TA	C/C	C/C	./.	./.	./.	./.	./.	./.	./.	./.	C/C	./.	./.	./.	./.	./.
478	S174	A/A	C/C	A/A	A/A	A/A	C/C	G/G	C/C	./.	./.	C/C	./.	T/T	TACCC/TACCC	C/C	CG/CG	./.	TC/TC	./.	./.	T/T	./.	./.	TA/TA	C/C	A/A	AG/AG	AC/AC	AT/AT	CG/CG	TC/TC	TA/TA	C/C	C/C	A/A	CAAAAA/CAAA	T/T	T/T	A/A	T/T	T/T	CTA/CTA	C/C	C/C	./.	./.	./.	./.
479	S175	A/A	C/C	A/A	A/A	A/A	C/C	G/G	C/C	C/C	T/T	C/C	./.	./.	TACCC/TACCC	C/C	CG/CG	./.	TC/TC	./.	./.	T/T	./.	./.	TA/TA	C/C	A/A	AG/AG	AC/AC	AT/AT	CG/CG	TC/TC	TA/TA	C/C	C/C	A/A	CAAAAA/CAAAA	T/T	T/T	A/A	T/T	T/T	CTA/CTA	C/C	C/C	./.	./.	./.	./.
480	S176	A/A	C/C	A/A	A/A	A/A	C/C	G/G	C/C	C/C	T/T	C/C	./.	T/T	TACCC/TACCC	C/C	CG/CG	./.	TC/TC	./.	./.	T/T	./.	./.	TA/TA	C/C	A/A	AG/AG	AC/AC	AT/AT	CG/CG	TC/TC	TA/TA	C/C	C/C	A/A	CAAAA/CAAAA	T/T	T/T	A/A	T/T	T/T	CTA/CTA	C/C	C/C	./.	./.	./.	./.
481	S177	A/A	C/C	A/A	A/A	A/A	C/C	G/G	C/C	C/C	T/T	C/C	./.	T/T	TACCC/TACCC	C/C	CG/CG	./.	TC/TC	./.	./.	./.	./.	./.	TA/TA	C/C	A/A	AG/AG	AC/AC	AT/AT	CG/CG	TC/TC	./.	C/C	C/C	A/A	CAAAAA/CAAAA	T/T	T/T	A/A	T/T	T/T	CTA/CTA	C/C	C/C	./.	./.	./.	./.
482	S178	A/A	C/C	A/A	A/A	A/A	./.	./.	C/C	C/C	T/T	C/C	./.	T/T	TACCC/TACCC	C/C	CG/CG	./.	./.	./.	./.	./.	./.	./.	TA/TA	C/C	A/A	AG/AG	AC/AC	AT/AT	CG/CG	TC/TC	TA/TA	C/C	C/C	A/A	CAAAAA/CAAAAA	T/T	T/T	A/A	T/T	T/T	CTA/CTA	C/C	C/C	./.	./.	./.	./.
483	S179	A/A	C/C	A/A	A/A	A/A	C/C	G/G	C/C	C/C	T/T	C/C	./.	T/T	TACCC/TACCC	C/C	CG/CG	./.	TC/TC	./.	./.	T/T	./.	./.	TA/TA	C/C	A/A	AG/AG	AC/AC	AT/AT	CG/CG	TC/TC	TA/TA	C/C	C/C	A/A	CAAAAA/CAAA	T/T	T/T	A/A	T/T	T/T	CTA/CTA	C/C	C/C	./.	./.	./.	./.
484	S180	./.	C/C	A/A	A/A	A/A	C/C	A/A	C/C	C/C	T/T	C/C	./.	A/A	TACCC/TACCC	C/C	CG/CG	./.	TC/TC	./.	./.	./.	./.	./.	TA/TA	C/C	A/A	AG/AG	AC/AC	AT/AT	CG/CG	TC/TC	TA/TA	C/C	C/C	A/A	./.	T/T	T/T	A/A	T/T	T/T	CTA/CTA	C/C	C/C	./.	./.	./.	./.
485	S181	A/A	C/C	A/A	A/A	A/A	C/C	G/G	C/C	C/C	T/T	C/C	./.	T/T	TACCC/TACCC	C/C	CG/CG	./.	TC/TC	./.	./.	T/T	./.	./.	TA/TA	C/C	A/A	AG/AG	AC/AC	AT/AT	CG/CG	TC/TC	TA/TA	C/C	C/C	./.	./.	T/T	./.	A/A	T/T	T/T	CTA/CTA	C/C	./.	./.	./.	./.	./.
486	S182	A/A	C/C	A/A	A/A	A/A	C/C	./.	C/C	C/C	T/T	C/C	./.	T/T	TACCC/TACCC	C/C	CG/CG	./.	TC/TC	./.	./.	T/T	./.	./.	TA/TA	C/C	A/A	AG/AG	AC/AC	AT/AT	CG/CG	TC/TC	TA/TA	C/C	C/C	A/A	CAAAAA/CAAAAA	T/T	T/T	A/A	T/T	T/T	CTA/CTA	C/C	C/C	./.	./.	./.	./.
487	S183	A/A	C/C	A/A	A/A	A/A	C/C	G/G	C/C	C/C	T/T	C/C	./.	T/T	TACCC/TACCC	C/C	CG/CG	./.	TC/TC	./.	./.	T/T	./.	./.	TA/TA	C/C	A/A	AG/AG	AC/AC	AT/AT	./.	TC/TC	TA/TA	C/C	./.	./.	./.	./.	./.	A/A	T/T	T/T	CTA/CTA	C/C	C/C	./.	./.	./.	./.
488	S184	A/A	C/C	A/A	A/A	A/A	./.	./.	C/C	C/C	T/T	C/C	./.	A/A	TACCC/TACCC	C/C	CG/CG	./.	TC/TC	./.	./.	T/T	./.	./.	TA/TA	C/C	A/A	AG/AG	AC/AC	AT/AT	CG/CG	TC/TC	TA/TA	C/C	C/C	A/A	CAAAAA/CAAAAA	T/T	T/T	A/A	T/T	T/T	CTA/CTA	C/C	C/C	./.	./.	./.	./.
489	S185	A/A	C/C	A/A	A/A	A/A	C/C	A/G	C/C	C/C	T/T	C/C	./.	A/T	TACCC/TACCC	C/C	CG/CG	./.	TC/TC	./.	./.	T/T	./.	./.	TA/TA	C/C	A/A	AG/AG	AC/AC	AT/AT	CG/CG	TC/TC	TA/TA	C/C	C/C	A/A	CAAAAA/CAAAAA	T/T	T/T	A/A	T/T	T/T	CTA/CTA	C/C	C/C	./.	./.	./.	./.
490	S186	./.	./.	./.	./.	./.	C/C	./.	C/C	C/C	T/T	C/C	./.	./.	TACCC/TACCC	C/C	CG/CG	./.	./.	./.	./.	./.	./.	./.	./.	./.	./.	AG/AG	AC/AC	AT/AT	CG/CG	TC/TC	TA/TA	./.	./.	./.	./.	T/T	T/T	A/A	T/T	T/T	CTA/CTA	C/C	C/C	./.	./.	./.	./.
491	S187	A/A	C/C	A/A	A/A	A/A	C/C	A/A	C/C	C/C	T/T	C/C	./.	A/A	TACCC/TACCC	C/C	CG/CG	./.	TC/TC	./.	./.	T/T	./.	./.	TA/TA	C/C	A/A	AG/AG	AC/AC	AT/AT	CG/CG	TC/TC	TA/TA	C/C	C/C	A/A	CAAAAA/CAAAAA	T/T	T/T	A/A	T/T	T/T	CTA/CTA	C/C	C/C	./.	./.	./.	./.
492	S188	A/A	C/C	A/A	A/A	A/A	C/C	G/G	C/C	C/C	T/T	C/C	./.	T/T	TACCC/TACCC	C/C	CG/CG	./.	TC/TC	./.	./.	T/T	./.	./.	./.	./.	./.	./.	./.	AT/AT	CG/CG	TC/TC	TA/TA	C/C	C/C	A/A	./.	T/T	T/T	A/A	T/T	T/T	CTA/CTA	./.	C/C	./.	./.	./.	./.
493	S203	A/A	C/C	A/A	A/A	A/A	C/C	G/G	C/C	C/C	T/T	C/C	./.	T/T	TACCC/TACCC	C/C	CG/CG	./.	TC/TC	./.	./.	T/T	./.	./.	./.	./.	./.	AG/AG	AC/AC	AT/AT	CG/CG	TC/TC	TA/TA	C/C	C/C	A/A	CAA/CAA	./.	T/T	A/A	T/T	T/T	CTA/CTA	C/C	C/C	./.	./.	./.	./.
494	S204	A/A	C/C	A/A	A/A	A/A	C/C	G/G	C/C	C/C	T/T	C/C	./.	T/T	TACCC/TACCC	C/C	CG/CG	./.	TC/TC	./.	./.	T/T	./.	./.	./.	./.	./.	./.	./.	./.	CG/CG	TC/TC	./.	C/C	C/C	./.	./.	./.	./.	./.	T/T	T/T	CTA/CTA	./.	./.	./.	./.	./.	./.
495	S205	A/A	C/C	A/A	A/A	A/A	C/C	G/G	C/C	C/C	T/T	C/C	./.	T/T	TACCC/TACCC	C/C	CG/CG	./.	TC/TC	./.	./.	T/T	./.	./.	TA/TA	C/C	A/A	AG/AG	AC/AC	AT/AT	CG/CG	TC/TC	./.	C/C	./.	A/A	CAAAA/CAAAA	T/T	T/T	A/A	T/T	T/T	CTA/CTA	C/C	C/C	./.	./.	./.	./.
496	S206	A/A	C/C	A/A	A/A	A/A	C/C	./.	C/C	C/C	T/T	C/C	./.	T/T	TACCC/TACCC	C/C	CG/CG	./.	TC/TC	./.	./.	T/T	./.	./.	TA/TA	C/C	A/A	AG/AG	AC/AC	AT/AT	CG/CG	TC/TC	./.	./.	C/C	./.	./.	T/T	T/T	A/A	T/T	T/T	CTA/CTA	./.	C/C	./.	./.	./.	./.
497	S207	A/A	C/C	A/A	A/A	A/A	C/C	G/G	C/C	C/C	T/T	C/C	./.	T/T	TACCC/TACCC	C/C	CG/CG	./.	./.	./.	./.	T/T	./.	./.	TA/TA	C/C	A/A	AG/AG	AC/AC	AT/AT	CG/CG	TC/TC	TA/TA	C/C	C/C	A/A	CAAAAA/CAAAAA	T/T	T/T	A/A	T/T	T/T	CTA/CTA	C/C	C/C	./.	./.	./.	./.
498	S208	A/A	C/C	A/A	A/A	A/A	C/C	G/G	C/C	C/C	T/T	C/C	./.	T/T	TACCC/TACCC	C/C	CG/CG	./.	TC/TC	./.	./.	T/T	./.	./.	TA/TA	C/C	A/A	AG/AG	AC/AC	AT/AT	CG/CG	TC/TC	TA/TA	C/C	./.	./.	./.	./.	T/T	A/A	T/T	T/T	CTA/CTA	C/C	C/C	./.	./.	./.	./.
499	S209	./.	./.	./.	./.	./.	./.	./.	./.	./.	./.	./.	./.	./.	T/T	./.	./.	./.	./.	./.	./.	./.	./.	./.	TA/TA	T/T	G/G	AG/AG	AC/AC	A/A	./.	./.	./.	./.	./.	./.	./.	./.	./.	./.	./.	./.	./.	./.	./.	./.	./.	./.	./.
500	S210	A/A	C/C	A/A	A/A	A/A	C/C	G/G	C/C	C/C	T/T	C/C	./.	T/T	TACCC/TACCC	C/C	CG/CG	./.	TC/TC	./.	./.	T/T	./.	./.	TA/TA	C/C	A/A	AG/AG	AC/AC	AT/AT	CG/CG	TC/TC	./.	./.	C/C	A/A	./.	T/T	T/T	A/A	T/T	T/T	CTA/CTA	C/C	C/C	./.	./.	./.	./.
501	S211	A/A	C/C	A/A	A/A	A/A	C/C	G/G	C/C	C/C	T/T	C/C	./.	T/T	TACCC/TACCC	C/C	CG/CG	./.	TC/TC	./.	./.	T/T	./.	./.	TA/TA	C/C	A/A	AG/AG	AC/AC	AT/AT	CG/CG	TC/TC	TA/TA	C/C	C/C	A/A	CAAAA/CAAAA	T/T	T/T	A/A	T/T	T/T	CTA/CTA	C/C	C/C	./.	./.	./.	./.
502	S212	./.	./.	./.	./.	./.	./.	./.	./.	./.	./.	./.	./.	./.	./.	C/G	./.	./.	./.	./.	./.	./.	./.	./.	TA/TA	T/T	G/G	AG/AG	AC/AC	./.	./.	./.	./.	./.	./.	./.	./.	./.	A/A	G/G	G/G	C/C	C/C	A/A	CTT/CTT	./.	./.	./.	./.
503	S213	A/A	C/C	A/A	A/A	A/A	C/C	G/G	C/C	C/C	T/T	C/C	./.	T/T	TACCC/TACCC	C/C	CG/CG	./.	TC/TC	./.	./.	T/T	./.	./.	./.	./.	./.	./.	./.	./.	CG/CG	TC/TC	TA/TA	C/C	C/C	A/A	CAAAAA/CAAAAA	T/T	T/T	A/A	T/T	T/T	CTA/CTA	C/C	C/C	./.	./.	./.	./.
504	S214	A/A	C/C	A/A	A/A	A/A	C/C	G/G	C/C	C/C	T/T	C/C	./.	T/T	TACCC/TACCC	C/C	CG/CG	./.	TC/TC	./.	./.	T/T	./.	./.	TA/TA	C/C	A/A	AG/AG	AC/AC	AT/AT	CG/CG	TC/TC	TA/TA	./.	./.	A/A	CAA/C	T/T	T/T	A/A	T/T	T/T	CTA/CTA	C/C	C/C	./.	./.	./.	./.
505	S215	A/A	C/C	A/A	A/A	A/A	C/C	G/G	C/C	C/C	T/T	C/C	./.	T/T	TACCC/TACCC	C/C	CG/CG	./.	TC/TC	./.	./.	T/T	./.	./.	TA/TA	C/C	A/A	AG/AG	AC/AC	AT/AT	CG/CG	TC/TC	TA/TA	C/C	C/C	A/A	CAAAAA/CAAAAA	T/T	T/T	A/A	T/T	T/T	CTA/CTA	C/C	C/C	./.	./.	./.	./.
506	S216	A/A	C/C	A/A	A/A	A/A	C/C	G/G	C/C	C/C	T/T	C/C	./.	T/T	TACCC/TACCC	C/C	CG/CG	./.	TC/TC	./.	./.	T/T	./.	./.	TA/TA	C/C	A/A	AG/AG	AC/AC	AT/AT	CG/CG	TC/TC	TA/TA	C/C	C/C	A/A	CAAAAA/CAAAA	T/T	T/T	A/A	T/T	T/T	CTA/CTA	C/C	C/C	./.	./.	./.	./.
507	S217	A/A	C/C	A/A	A/A	A/A	C/C	G/G	C/C	C/C	T/T	C/C	./.	T/T	TACCC/TACCC	C/C	CG/CG	./.	TC/TC	./.	./.	T/T	./.	./.	TA/TA	C/C	A/A	AG/AG	AC/AC	AT/AT	CG/CG	TC/TC	TA/TA	C/C	C/C	A/A	CAAAA/CAAA	T/T	T/T	A/A	T/T	T/T	CTA/CTA	C/C	C/C	./.	./.	./.	./.
508	S218	A/A	C/C	A/A	A/A	A/A	C/C	G/G	C/C	C/C	T/T	C/C	./.	T/T	./.	C/C	CG/CG	./.	TC/TC	./.	./.	T/T	./.	./.	TA/TA	C/C	A/A	AG/AG	AC/AC	./.	CG/CG	TC/TC	TA/TA	C/C	C/C	A/A	CAAAAA/CAAAA	T/T	T/T	A/A	T/T	T/T	CTA/CTA	C/C	C/C	./.	./.	./.	./.
509	S219	A/A	C/C	A/A	A/A	A/A	C/C	G/G	C/C	C/C	T/T	C/C	./.	T/T	TACCC/TACCC	C/C	CG/CG	./.	TC/TC	./.	./.	T/T	./.	./.	TA/TA	C/C	A/A	AG/AG	AC/AC	AT/AT	CG/CG	TC/TC	TA/TA	C/C	C/C	A/A	CAAAAA/CAAAA	T/T	T/T	A/A	T/T	T/T	CTA/CTA	C/C	C/C	./.	./.	./.	./.
510	S220	A/A	C/C	A/A	A/A	A/A	C/C	G/G	C/C	./.	./.	T/T	./.	./.	TACCC/TACCC	C/C	CG/CG	./.	TC/TC	./.	./.	T/T	./.	./.	TA/TA	C/C	A/A	AG/AG	AC/AC	AT/AT	CG/CG	TC/TC	TA/TA	C/C	C/C	./.	CAAAAA/CAAAAA	T/T	./.	./.	./.	./.	./.	./.	./.	./.	./.	./.	./.
511	S221	./.	./.	./.	./.	./.	./.	./.	./.	./.	./.	./.	./.	./.	./.	./.	./.	./.	./.	./.	./.	./.	./.	./.	TA/T	T/T	A/G	AG/A	AC/A	A/A	./.	./.	./.	./.	./.	./.	./.	./.	A/A	G/G	G/G	C/C	C/C	A/A	CTT/CTT	./.	./.	./.	./.
512	S223	A/A	C/C	A/A	A/A	A/A	./.	./.	C/C	C/C	T/T	C/C	./.	T/T	TACCC/TACCC	C/C	CG/CG	./.	TC/TC	./.	./.	T/T	./.	./.	TA/TA	C/C	A/A	AG/AG	AC/AC	AT/AT	CG/CG	TC/TC	TA/TA	C/C	C/C	A/A	CAAAAA/CAAAA	T/T	T/T	A/A	T/T	T/T	CTA/CTA	C/C	C/C	./.	./.	./.	./.
513	S224	A/A	C/C	A/A	A/A	A/A	C/C	G/G	C/C	C/C	T/T	C/C	./.	T/T	TACCC/TACCC	C/C	CG/CG	./.	TC/TC	./.	./.	T/T	./.	./.	TA/TA	C/C	A/A	AG/AG	AC/AC	AT/AT	./.	TC/TC	TA/TA	C/C	C/C	A/A	./.	./.	T/T	A/A	T/T	T/T	CTA/CTA	C/C	C/C	./.	./.	./.	./.
514	S225	./.	C/C	T/T	G/G	A/A	T/T	A/A	T/T	C/C	C/C	C/C	./.	T/T	TACCC/TACCC	G/G	CG/CG	./.	TC/TC	./.	./.	T/T	./.	./.	TA/TA	C/C	A/A	AG/AG	AC/AC	AT/AT	CG/CG	TC/TC	TA/TA	C/C	C/C	AT/AT	CA/CA	G/G	T/T	A/A	T/T	T/T	CTA/CTA	C/C	C/C	./.	./.	./.	./.
515	S227	A/A	C/C	A/A	A/A	./.	./.	G/G	C/C	C/C	T/T	./.	./.	T/T	TACCC/TACCC	C/C	CG/CG	./.	TC/TC	./.	./.	T/T	./.	./.	TA/TA	C/C	A/A	AG/AG	AC/AC	AT/AT	CG/CG	TC/TC	TA/TA	C/C	C/C	A/A	CAAAA/CAAAA	./.	T/T	A/A	T/T	T/T	CTA/CTA	C/C	C/C	./.	./.	./.	./.
516	S228	A/A	C/C	A/A	A/A	A/A	C/C	G/G	C/C	C/C	T/T	C/C	./.	T/T	TACCC/TACCC	C/C	CG/CG	./.	TC/TC	./.	./.	T/T	./.	./.	TA/TA	C/C	A/A	AG/AG	AC/AC	AT/AT	CG/CG	TC/TC	TA/TA	C/C	C/C	A/A	./.	./.	T/T	A/A	T/T	T/T	CTA/CTA	C/C	C/C	./.	./.	./.	./.
517	S229	A/A	C/C	A/A	A/A	A/A	C/C	G/G	C/C	C/C	T/T	C/C	./.	T/T	TACCC/TACCC	C/C	CG/CG	./.	TC/TC	./.	./.	T/T	./.	./.	TA/TA	C/C	A/A	AG/AG	AC/AC	AT/AT	CG/CG	TC/TC	TA/TA	C/C	C/C	A/A	./.	T/T	T/T	A/A	T/T	T/T	CTA/CTA	C/C	C/C	./.	./.	./.	./.
518	S230	A/A	C/C	A/A	A/A	A/A	C/C	G/G	C/C	C/C	T/T	C/C	./.	T/T	TACCC/TACCC	C/C	CG/CG	./.	TC/TC	./.	./.	T/T	./.	./.	TA/TA	C/C	A/A	AG/AG	AC/AC	AT/AT	CG/CG	./.	TA/TA	C/C	C/C	A/A	./.	T/T	T/T	A/A	T/T	T/T	CTA/CTA	C/C	C/C	./.	./.	./.	./.
519	S231	./.	C/C	A/A	A/A	G/G	C/C	A/A	C/C	C/C	T/T	C/C	./.	T/T	TACCC/TACCC	C/C	CG/CG	./.	TC/TC	./.	./.	T/T	./.	./.	TA/TA	C/C	A/A	AG/AG	AC/AC	AT/AT	CG/CG	TC/TC	TA/TA	C/C	C/C	AT/AT	CA/C	G/G	T/T	A/A	T/T	T/T	CTA/CTA	C/C	C/C	./.	./.	./.	./.
520	S232	A/A	C/C	A/A	A/A	A/A	C/C	G/G	C/C	C/C	T/T	C/C	./.	T/T	TACCC/TACCC	C/C	CG/CG	./.	TC/TC	./.	./.	T/T	./.	./.	TA/TA	C/C	A/A	AG/AG	AC/AC	AT/AT	CG/CG	TC/TC	TA/TA	C/C	./.	./.	CAAAAA/CAAAAA	T/T	T/T	A/A	T/T	T/T	CTA/CTA	C/C	C/C	./.	./.	./.	./.
521	S233	A/A	C/C	A/A	A/A	A/A	C/C	G/G	C/C	C/C	T/T	C/C	./.	T/T	TACCC/TACCC	C/C	CG/CG	./.	TC/TC	./.	./.	T/T	./.	./.	TA/TA	C/C	A/A	AG/AG	AC/AC	AT/AT	CG/CG	TC/TC	./.	C/C	C/C	A/A	CAAAA/CAAAA	./.	T/T	A/A	T/T	T/T	CTA/CTA	C/C	C/C	./.	./.	./.	./.
522	S234	A/A	C/C	A/A	A/A	A/A	C/C	G/G	C/C	C/C	T/T	C/C	./.	T/T	TACCC/TACCC	C/C	CG/CG	./.	./.	./.	./.	T/T	./.	./.	TA/TA	C/C	A/A	AG/AG	AC/AC	AT/AT	CG/CG	TC/TC	TA/TA	C/C	C/C	A/A	CAAAAA/CAAAA	T/T	T/T	A/A	T/T	T/T	CTA/CTA	C/C	C/C	./.	./.	./.	./.
523	S235	A/A	C/C	A/A	A/A	A/A	C/C	G/G	C/C	C/C	T/T	C/C	./.	T/T	TACCC/TACCC	C/C	CG/CG	./.	TC/TC	./.	./.	T/T	./.	./.	TA/TA	C/C	A/A	AG/AG	AC/AC	AT/AT	CG/CG	TC/TC	./.	./.	./.	A/A	./.	./.	T/T	A/A	T/T	T/T	CTA/CTA	C/C	C/C	./.	./.	./.	./.
524	S236	A/A	C/C	A/A	A/A	A/A	C/C	./.	C/C	C/C	T/T	C/C	./.	T/T	./.	./.	./.	./.	./.	./.	./.	T/T	./.	./.	TA/TA	C/C	A/A	AG/AG	AC/AC	AT/AT	CG/CG	TC/TC	TA/TA	C/C	C/C	A/A	CAAAA/CAAAA	T/T	T/T	A/A	T/T	T/T	CTA/CTA	C/C	C/C	./.	./.	./.	./.
525	S237	./.	./.	./.	./.	./.	T/T	A/A	T/T	C/C	C/C	C/C	./.	T/T	TACCC/TACCC	G/G	CG/CG	./.	TC/TC	./.	./.	T/T	./.	./.	TA/TA	C/C	A/A	AG/AG	AC/AC	AT/AT	CG/CG	TC/TC	TA/TA	C/C	C/C	AT/AT	CA/CA	G/G	T/T	A/A	T/T	T/T	CTA/CTA	C/C	C/C	./.	./.	./.	./.
526	S238	A/A	./.	./.	./.	./.	./.	G/G	C/C	C/C	T/T	C/C	./.	T/T	TACCC/TACCC	C/C	CG/CG	./.	TC/TC	./.	./.	T/T	./.	./.	TA/TA	C/C	A/A	AG/AG	AC/AC	AT/AT	CG/CG	./.	TA/TA	C/C	C/C	A/A	CAAAA/CAAAA	T/T	T/T	A/A	T/T	T/T	CTA/CTA	./.	./.	./.	./.	./.	./.
527	S239	A/A	C/C	A/A	A/A	A/A	C/C	G/G	./.	./.	./.	C/C	./.	T/T	TACCC/TACCC	C/C	CG/CG	./.	TC/TC	./.	./.	T/T	./.	./.	./.	./.	A/A	./.	./.	AT/AT	CG/CG	TC/TC	TA/TA	C/C	C/C	A/A	CAAAAA/CAAAA	T/T	./.	./.	./.	T/T	CTA/CTA	C/C	C/C	./.	./.	./.	./.
528	S240	A/A	C/C	A/A	A/A	A/A	C/C	G/G	C/C	C/C	T/T	C/C	./.	T/T	TACCC/TACCC	C/C	CG/CG	./.	TC/TC	./.	./.	T/T	./.	./.	TA/TA	C/C	A/A	AG/AG	AC/AC	AT/AT	CG/CG	TC/TC	TA/TA	C/C	C/C	A/A	CAAAAA/CAAA	T/T	T/T	A/A	T/T	T/T	CTA/CTA	C/C	C/C	./.	./.	./.	./.
529	S241	A/A	C/C	A/A	A/A	A/A	C/C	G/G	C/C	C/C	T/T	C/C	./.	T/T	TACCC/TACCC	C/C	CG/CG	./.	TC/TC	./.	./.	T/T	./.	./.	TA/TA	C/C	A/A	AG/AG	AC/AC	AT/AT	./.	TC/TC	TA/TA	C/C	C/C	A/A	CAAAAA/CAAAA	T/T	T/T	A/A	T/T	T/T	CTA/CTA	C/C	C/C	./.	./.	./.	./.
530	S242	./.	C/C	A/A	A/A	A/A	C/C	./.	C/C	C/C	T/T	C/C	./.	T/T	TACCC/TACCC	C/C	CG/CG	./.	TC/TC	./.	./.	T/T	./.	./.	TA/TA	C/C	A/A	AG/AG	AC/AC	AT/AT	CG/CG	TC/TC	TA/TA	C/C	C/C	./.	./.	./.	./.	./.	./.	T/T	CTA/CTA	C/C	C/C	./.	./.	./.	./.
531	S243	A/A	C/C	A/A	A/A	A/A	C/C	G/G	C/C	C/C	T/T	C/C	./.	T/T	TACCC/TACCC	C/C	CG/CG	./.	TC/TC	./.	./.	T/T	./.	./.	TA/TA	C/C	A/A	AG/AG	AC/AC	AT/AT	CG/CG	TC/TC	TA/TA	C/C	C/C	A/A	CAAAA/CAAAA	T/T	T/T	A/A	T/T	T/T	CTA/CTA	C/C	C/C	./.	./.	./.	./.
532	S244	A/A	C/C	A/A	A/A	A/A	C/C	G/G	C/C	C/C	T/T	C/C	./.	T/T	TACCC/TACCC	C/C	CG/CG	./.	TC/TC	./.	./.	T/T	./.	./.	TA/TA	C/C	A/A	AG/AG	AC/AC	AT/AT	CG/CG	TC/TC	./.	C/C	C/C	A/A	CAAAAA/CAAAA	T/T	T/T	A/A	T/T	T/T	CTA/CTA	C/C	C/C	./.	./.	./.	./.
533	S245	./.	./.	./.	./.	./.	./.	G/G	C/C	C/C	T/T	C/C	./.	T/T	TACCC/TACCC	C/C	CG/CG	./.	TC/TC	./.	./.	./.	./.	./.	TA/TA	C/C	A/A	AG/AG	AC/AC	AT/AT	CG/CG	TC/TC	TA/TA	C/C	C/C	A/A	CAAAAA/CAAAA	T/T	T/T	A/A	T/T	T/T	CTA/CTA	C/C	C/C	./.	./.	./.	./.
534	S246	A/A	C/C	A/A	A/A	A/A	C/C	G/G	C/C	C/C	T/T	C/C	./.	T/T	TACCC/TACCC	C/C	CG/CG	./.	TC/TC	./.	./.	T/T	./.	./.	TA/TA	C/C	A/A	AG/AG	AC/AC	AT/AT	CG/CG	TC/TC	TA/TA	C/C	C/C	A/A	./.	T/T	T/T	A/A	T/T	T/T	CTA/CTA	./.	./.	./.	./.	./.	./.
535	S247	./.	C/C	A/A	A/A	A/A	C/C	G/G	C/C	C/C	T/T	C/C	./.	T/T	TACCC/TACCC	C/C	CG/CG	./.	TC/TC	./.	./.	T/T	./.	./.	TA/TA	C/C	A/A	./.	./.	./.	CG/CG	TC/TC	TA/TA	C/C	C/C	A/A	CAAA/CAAA	T/T	T/T	A/A	T/T	T/T	CTA/CTA	C/C	C/C	./.	./.	./.	./.
536	S248	A/A	C/C	A/A	A/A	A/A	C/C	G/G	C/C	C/C	T/T	C/C	./.	T/T	TACCC/TACCC	C/C	CG/CG	./.	TC/TC	./.	./.	T/T	./.	./.	TA/TA	C/C	A/A	AG/AG	AC/AC	AT/AT	CG/CG	TC/TC	TA/TA	C/C	./.	A/A	./.	T/T	T/T	A/A	T/T	T/T	CTA/CTA	C/C	C/C	./.	./.	./.	./.
537	S249	A/A	C/C	A/A	A/A	A/A	C/C	G/G	C/C	C/C	T/T	C/C	./.	T/T	TACCC/TACCC	C/C	CG/CG	./.	TC/TC	./.	./.	T/T	./.	./.	TA/TA	C/C	A/A	AG/AG	AC/AC	AT/AT	CG/CG	TC/TC	TA/TA	C/C	C/C	A/A	./.	T/T	T/T	A/A	T/T	T/T	CTA/CTA	C/C	C/C	./.	./.	./.	./.
538	S250	A/A	C/C	A/A	A/A	A/A	C/C	./.	C/C	C/C	T/T	C/C	./.	A/A	TACCC/TACCC	C/C	CG/CG	./.	TC/TC	./.	./.	T/T	./.	./.	TA/TA	C/C	A/A	AG/AG	AC/AC	AT/AT	CG/CG	TC/TC	TA/TA	C/C	C/C	A/A	CAAAAA/CAAAAA	T/T	T/T	A/A	T/T	T/T	CTA/CTA	C/C	C/C	./.	./.	./.	./.
539	S251	A/A	C/C	A/A	A/A	A/A	C/C	A/A	C/C	C/C	T/T	C/C	./.	A/A	TACCC/TACCC	C/C	CG/CG	./.	TC/TC	./.	./.	T/T	./.	./.	TA/TA	C/C	A/A	AG/AG	AC/AC	AT/AT	CG/CG	TC/TC	./.	./.	./.	./.	./.	T/T	./.	A/A	T/T	T/T	CTA/CTA	C/C	C/C	./.	./.	./.	./.
540	S252	A/A	C/C	A/A	A/A	A/A	C/C	G/G	C/C	C/C	T/T	C/C	./.	T/T	TACCC/TACCC	C/C	CG/CG	./.	TC/TC	./.	./.	T/T	./.	./.	TA/TA	C/C	A/A	AG/AG	AC/AC	AT/AT	CG/CG	TC/TC	TA/TA	C/C	C/C	A/A	CAAAAA/CAAAA	T/T	T/T	A/A	T/T	T/T	CTA/CTA	C/C	C/C	./.	./.	./.	./.
541	S253	A/A	C/C	A/A	A/A	A/A	C/C	G/G	C/C	C/C	T/T	C/C	./.	T/T	TACCC/TACCC	C/C	CG/CG	./.	./.	./.	./.	T/T	./.	./.	TA/TA	C/C	A/A	AG/AG	AC/AC	AT/AT	CG/CG	TC/TC	TA/TA	C/C	C/C	A/A	./.	T/T	T/T	A/A	T/T	T/T	CTA/CTA	C/C	C/C	./.	./.	./.	./.
542	S254	A/A	C/C	A/A	A/A	A/A	C/C	G/G	C/C	C/C	T/T	C/C	./.	./.	./.	./.	./.	./.	TC/TC	./.	./.	T/T	./.	./.	TA/TA	C/C	A/A	AG/AG	AC/AC	AT/AT	CG/CG	TC/TC	TA/TA	C/C	C/C	A/A	CAAAA/CAAAA	T/T	T/T	A/A	T/T	T/T	CTA/CTA	C/C	C/C	./.	./.	./.	./.
543	S255	A/A	C/C	A/A	A/A	A/A	C/C	G/G	C/C	C/C	T/T	C/C	./.	T/T	TACCC/TACCC	C/C	CG/CG	./.	TC/TC	./.	./.	T/T	./.	./.	TA/TA	C/C	A/A	AG/AG	AC/AC	AT/AT	CG/CG	TC/TC	TA/TA	C/C	C/C	A/A	CAAAAA/CAAAA	T/T	T/T	A/A	T/T	T/T	CTA/CTA	C/C	C/C	./.	./.	./.	./.
544	S256	A/A	C/C	A/A	A/A	A/A	./.	G/G	C/C	C/C	T/T	C/C	./.	T/T	TACCC/TACCC	C/C	CG/CG	./.	TC/TC	./.	./.	T/T	./.	./.	TA/TA	C/C	A/A	AG/AG	AC/AC	AT/AT	CG/CG	./.	TA/TA	C/C	C/C	A/A	./.	T/T	T/T	A/A	T/T	T/T	CTA/CTA	C/C	C/C	./.	./.	./.	./.
545	S257	A/A	C/C	A/A	A/A	A/A	C/C	G/G	C/C	C/C	T/T	C/C	./.	T/T	TACCC/TACCC	C/C	CG/CG	./.	TC/TC	./.	./.	T/T	./.	./.	TA/TA	C/C	A/A	AG/AG	AC/AC	AT/AT	./.	TC/TC	TA/TA	C/C	C/C	A/A	CAAAAA/CAAAA	T/T	T/T	A/A	T/T	T/T	CTA/CTA	C/C	C/C	./.	./.	./.	./.
546	S258	A/A	C/C	A/A	A/A	A/A	C/C	G/G	C/C	C/C	T/T	C/C	./.	T/T	TACCC/TACCC	C/C	CG/CG	./.	TC/TC	./.	./.	./.	./.	./.	TA/TA	C/C	A/A	AG/AG	AC/AC	AT/AT	CG/CG	TC/TC	./.	C/C	C/C	A/A	CAAAAA/CAAAAA	T/T	T/T	A/A	T/T	T/T	CTA/CTA	C/C	C/C	./.	./.	./.	./.
547	S259	A/A	C/C	A/A	A/A	A/A	C/C	G/G	C/C	C/C	T/T	C/C	./.	T/T	TACCC/TACCC	C/C	CG/CG	./.	TC/TC	./.	./.	T/T	./.	./.	TA/TA	C/C	A/A	AG/AG	AC/AC	AT/AT	CG/CG	TC/TC	TA/TA	C/C	C/C	A/A	./.	T/T	T/T	A/A	T/T	T/T	CTA/CTA	C/C	C/C	./.	./.	./.	./.
548	S260	A/A	C/C	A/A	A/A	A/A	C/C	G/G	C/C	C/C	T/T	C/C	./.	T/T	./.	C/C	CG/CG	./.	TC/TC	./.	./.	T/T	./.	./.	TA/TA	C/C	A/A	AG/AG	AC/AC	AT/AT	CG/CG	TC/TC	TA/TA	./.	./.	./.	./.	T/T	./.	A/A	T/T	T/T	CTA/CTA	./.	./.	./.	./.	./.	./.
549	S261	A/A	C/C	A/A	A/A	A/A	C/C	G/G	./.	./.	./.	C/C	./.	T/T	TACCC/TACCC	C/C	CG/CG	./.	./.	./.	./.	T/T	./.	./.	TA/TA	C/C	A/A	AG/AG	AC/AC	AT/AT	CG/CG	TC/TC	TA/TA	C/C	C/C	A/A	CAAAA/CAAAA	T/T	T/T	A/A	T/T	T/T	CTA/CTA	C/C	C/C	./.	./.	./.	./.
550	S262	./.	C/C	A/A	A/A	A/A	C/C	G/G	C/C	C/C	T/T	C/C	./.	T/T	TACCC/TACCC	C/C	CG/CG	./.	TC/TC	./.	./.	T/T	./.	./.	TA/TA	C/C	A/A	AG/AG	AC/AC	AT/AT	CG/CG	TC/TC	TA/TA	C/C	C/C	A/A	./.	T/T	T/T	A/A	T/T	T/T	CTA/CTA	C/C	C/C	./.	./.	./.	./.
551	S264	A/A	C/C	A/A	A/A	A/A	C/C	./.	C/C	C/C	T/T	C/C	./.	T/T	TACCC/TACCC	C/C	CG/CG	./.	TC/TC	./.	./.	T/T	./.	./.	TA/TA	C/C	A/A	AG/AG	AC/AC	AT/AT	CG/CG	TC/TC	./.	C/C	C/C	A/A	CAAAA/CAAAA	T/T	T/T	A/A	T/T	T/T	CTA/CTA	C/C	C/C	./.	./.	./.	./.
552	S265	A/A	C/C	A/A	A/A	A/A	C/C	G/G	C/C	C/C	T/T	C/C	./.	T/T	./.	C/C	CG/CG	./.	TC/TC	./.	./.	T/T	./.	./.	TA/TA	C/C	A/A	AG/AG	AC/AC	AT/AT	CG/CG	TC/TC	TA/TA	C/C	C/C	A/A	CAAAA/CAAAA	T/T	T/T	./.	T/T	T/T	CTA/CTA	C/C	C/C	./.	./.	./.	./.
553	S266	A/A	C/C	A/A	A/A	A/A	C/C	./.	C/C	C/C	T/T	C/C	./.	T/T	TACCC/TACCC	C/C	CG/CG	./.	TC/TC	./.	./.	./.	./.	./.	TA/TA	C/C	A/A	AG/AG	AC/AC	AT/AT	CG/CG	TC/TC	TA/TA	./.	C/C	A/A	CAAAAA/CAAAA	T/T	T/T	A/A	T/T	T/T	CTA/CTA	C/C	C/C	./.	./.	./.	./.
554	S267	A/A	C/C	A/A	A/A	A/A	C/C	G/G	C/C	C/C	T/T	C/C	./.	T/T	TACCC/TACCC	C/C	CG/CG	./.	TC/TC	./.	./.	T/T	./.	./.	TA/TA	C/C	A/A	AG/AG	AC/AC	AT/AT	CG/CG	TC/TC	TA/TA	C/C	C/C	A/A	CAAAAA/CAAAAA	T/T	T/T	A/A	T/T	T/T	CTA/CTA	C/C	C/C	./.	./.	./.	./.
555	S268	A/A	C/C	A/A	A/A	A/A	C/C	G/G	C/C	C/C	T/T	C/C	./.	T/T	./.	C/C	CG/CG	./.	TC/TC	./.	./.	T/T	./.	./.	TA/TA	C/C	A/A	AG/AG	AC/AC	AT/AT	CG/CG	TC/TC	TA/TA	C/C	./.	A/A	./.	./.	./.	./.	T/T	T/T	CTA/CTA	C/C	C/C	./.	./.	./.	./.
556	S270	A/A	C/C	A/A	A/A	A/A	C/C	./.	C/C	C/C	T/T	C/C	./.	T/T	TACCC/TACCC	C/C	CG/CG	./.	TC/TC	./.	./.	./.	./.	./.	TA/TA	C/C	A/A	AG/AG	AC/AC	AT/AT	CG/CG	./.	TA/TA	C/C	./.	A/A	CAAAAA/CAAAA	T/T	T/T	A/A	T/T	T/T	CTA/CTA	C/C	C/C	./.	./.	./.	./.
557	S271	./.	./.	./.	./.	./.	./.	./.	./.	./.	./.	./.	./.	./.	./.	./.	./.	./.	./.	./.	./.	./.	./.	./.	TA/T	T/T	A/G	AG/A	AC/A	./.	./.	./.	./.	./.	./.	./.	./.	./.	./.	G/G	G/G	C/C	C/C	A/A	CTT/CTT	./.	./.	./.	./.
558	S272	./.	./.	./.	./.	./.	./.	G/G	C/C	C/C	T/T	C/C	./.	T/T	TACCC/TACCC	C/C	CG/CG	./.	TC/TC	./.	./.	./.	./.	./.	TA/TA	C/C	A/A	AG/AG	AC/AC	./.	CG/CG	TC/TC	TA/TA	C/C	C/C	A/A	CAAAAA/CAAAA	T/T	T/T	./.	./.	./.	./.	C/C	C/C	./.	./.	./.	./.
559	S273	A/A	C/C	A/A	A/A	A/A	C/C	G/G	C/C	C/C	T/T	C/C	./.	T/T	TACCC/TACCC	C/C	CG/CG	./.	TC/TC	./.	./.	./.	./.	./.	TA/TA	C/C	A/A	AG/AG	AC/AC	AT/AT	CG/CG	./.	./.	./.	./.	./.	./.	./.	./.	./.	T/T	T/T	CTA/CTA	C/C	C/C	./.	./.	./.	./.
560	S274	A/A	C/C	A/A	A/A	A/A	C/C	G/G	C/C	C/C	T/T	C/C	./.	T/T	TACCC/TACCC	C/C	CG/CG	./.	TC/TC	./.	./.	T/T	./.	./.	./.	./.	./.	AG/AG	AC/AC	AT/AT	CG/CG	TC/TC	./.	C/C	C/C	A/A	CAAAAA/CAAAAA	T/T	T/T	A/A	T/T	T/T	CTA/CTA	C/C	C/C	./.	./.	./.	./.
561	S3331	./.	./.	./.	./.	./.	./.	./.	./.	./.	./.	./.	./.	./.	./.	./.	./.	./.	T/T	./.	./.	./.	./.	./.	TA/T	T/T	A/G	./.	./.	./.	./.	./.	./.	./.	./.	./.	./.	./.	./.	./.	./.	./.	./.	./.	./.	./.	./.	./.	./.
562	S6554	./.	./.	./.	./.	./.	./.	./.	./.	./.	./.	./.	./.	./.	./.	./.	./.	./.	./.	./.	./.	./.	./.	./.	TA/TA	T/T	G/G	./.	./.	./.	./.	./.	./.	./.	T/T	./.	./.	./.	A/A	G/G	G/G	C/C	C/C	A/A	CTT/CTT	./.	./.	./.	./.
563	CS	A/A	C/C	A/A	A/A	A/A	C/C	A/A	C/C	C/C	T/T	./.	./.	A/A	TACCC/TACCC	C/C	CG/CG	./.	TC/TC	./.	./.	T/T	./.	./.	./.	./.	./.	./.	./.	./.	./.	TC/TC	TA/TA	C/C	C/C	A/A	./.	T/T	T/T	A/A	T/T	T/T	CTA/CTA	C/C	C/C	./.	./.	./.	./.
564	C1	./.	./.	./.	./.	./.	./.	A/A	C/C	C/C	T/T	C/C	./.	T/T	TACCC/TACCC	C/C	CG/CG	./.	TC/TC	./.	./.	T/T	./.	./.	TA/TA	C/C	A/A	AG/AG	AC/AC	AT/AT	CG/CG	./.	T/T	./.	C/C	AT/AT	CAA/CAA	G/G	T/T	A/A	T/T	T/T	CTA/CTA	C/C	C/C	./.	./.	./.	./.
565	C2	./.	./.	./.	./.	./.	./.	./.	./.	./.	./.	./.	./.	T/T	TACCC/TACCC	C/C	CG/CG	./.	TC/TC	./.	./.	T/T	./.	./.	TA/TA	C/C	A/A	AG/AG	AC/AC	AT/AT	CG/CG	./.	./.	./.	./.	./.	./.	./.	./.	./.	T/T	T/T	CTA/CTA	C/C	C/C	./.	./.	./.	./.
566	C3	./.	C/C	A/A	A/A	A/A	C/C	A/A	C/C	C/C	T/T	C/C	./.	T/T	TACCC/TACCC	C/C	CG/CG	./.	TC/TC	./.	./.	T/T	./.	./.	TA/TA	C/C	A/A	AG/AG	AC/AC	AT/AT	CG/CG	./.	./.	./.	./.	AT/AT	CAA/CAA	G/G	T/T	A/A	./.	./.	./.	./.	./.	./.	./.	./.	./.
567	C4	A/A	C/C	A/A	A/A	./.	C/C	G/G	C/C	C/C	T/T	C/C	./.	T/T	TACCC/TACCC	C/C	CG/CG	./.	TC/TC	./.	./.	T/T	./.	./.	TA/TA	C/C	A/A	AG/AG	AC/AC	AT/AT	CG/CG	TC/TC	TA/TA	./.	C/C	A/A	CAAAAA/CAAAA	T/T	T/T	A/A	T/T	T/T	CTA/CTA	C/C	C/C	./.	./.	./.	./.
568	C5	A/T	C/C	./.	./.	./.	C/C	G/G	C/C	C/C	T/T	C/C	./.	./.	TACCC/TACCC	C/C	./.	./.	TC/TC	./.	./.	T/T	./.	./.	TA/TA	C/C	A/A	AG/AG	AC/AC	AT/AT	CG/CG	./.	./.	./.	./.	./.	./.	./.	./.	./.	./.	./.	./.	C/C	C/C	./.	./.	./.	./.
569	C6	A/A	./.	./.	./.	./.	./.	G/G	C/C	C/C	T/T	C/C	./.	T/T	TACCC/TACCC	C/C	./.	./.	./.	./.	./.	T/T	./.	./.	./.	./.	./.	AG/AG	AC/AC	AT/AT	CG/CG	TC/TC	TA/TA	C/C	./.	A/A	CAAAAA/CAAAA	./.	./.	./.	T/T	T/T	CTA/CTA	./.	./.	./.	./.	./.	./.
570	C7	./.	C/C	./.	./.	./.	./.	./.	./.	C/C	T/T	C/C	./.	./.	TACCC/TACCC	./.	./.	./.	./.	./.	./.	./.	./.	./.	TA/TA	C/C	A/A	AG/AG	AC/AC	./.	CG/CG	TC/TC	./.	./.	./.	./.	./.	./.	./.	./.	./.	./.	./.	C/C	./.	./.	./.	./.	./.
571	C8	A/A	C/C	A/A	A/A	A/A	./.	./.	C/C	C/C	T/T	C/C	./.	T/T	TACCC/TACCC	C/C	CG/CG	./.	TC/TC	./.	./.	T/T	./.	./.	TA/TA	C/C	A/A	AG/AG	AC/AC	AT/AT	CG/CG	TC/TC	./.	C/C	C/C	A/A	CAAAA/CAAA	T/T	./.	./.	T/T	T/T	CTA/CTA	C/C	./.	./.	./.	./.	./.
572	C9	./.	./.	A/A	A/A	A/A	C/C	G/G	C/C	C/C	T/T	C/C	./.	T/T	TACCC/TACCC	C/C	CG/CG	./.	TC/TC	./.	./.	./.	./.	./.	./.	./.	./.	./.	./.	./.	./.	TC/TC	TA/TA	./.	C/C	A/A	./.	./.	T/T	A/A	T/T	T/T	CTA/CTA	C/C	C/C	./.	./.	./.	./.
573	C10	./.	C/C	A/A	A/A	./.	./.	./.	./.	./.	./.	C/C	./.	T/T	TACCC/TACCC	C/C	CG/CG	./.	TC/TC	./.	./.	T/T	./.	./.	TA/TA	C/C	A/A	AG/AG	AC/AC	AT/AT	./.	./.	TA/TA	C/C	./.	./.	CAAAAA/CAAAAA	./.	./.	./.	./.	./.	./.	./.	./.	./.	./.	./.	./.
574	C11	./.	./.	./.	./.	./.	./.	./.	C/C	C/C	T/T	C/C	./.	T/T	TACCC/TACCC	C/C	CG/CG	./.	TC/TC	./.	./.	T/T	./.	./.	TA/TA	C/C	A/A	AG/AG	AC/AC	AT/AT	CG/CG	TC/TC	./.	./.	./.	A/A	./.	./.	./.	./.	./.	./.	./.	C/C	C/C	./.	./.	./.	./.
575	C12	A/A	C/C	A/A	A/A	A/A	C/C	G/G	./.	C/C	T/T	C/C	./.	T/T	TACCC/TACCC	C/C	./.	./.	./.	./.	./.	T/T	./.	./.	TA/TA	C/C	A/A	AG/AG	AC/AC	AT/AT	CG/CG	TC/TC	TA/TA	C/C	C/C	A/A	CAAAA/CAAAA	T/T	T/T	A/A	T/T	T/T	CTA/CTA	C/C	C/C	./.	./.	./.	./.
576	C13	A/A	C/C	A/A	A/A	A/A	C/C	G/G	C/C	C/C	T/T	C/C	./.	T/T	TACCC/TACCC	C/C	CG/CG	./.	./.	./.	./.	./.	./.	./.	TA/TA	C/C	A/A	AG/AG	AC/AC	AT/AT	CG/CG	TC/TC	TA/TA	./.	C/C	A/A	CAAAA/CAAAA	./.	T/T	A/A	T/T	T/T	CTA/CTA	C/C	./.	./.	./.	./.	./.
577	C14	A/A	./.	./.	./.	./.	C/C	G/G	C/C	C/C	T/T	C/C	./.	T/T	TACCC/TACCC	C/C	CG/CG	./.	TC/TC	./.	./.	T/T	./.	./.	TA/TA	C/C	A/A	AG/AG	./.	./.	./.	TC/TC	./.	./.	C/C	A/A	./.	T/T	T/T	A/A	T/T	T/T	CTA/CTA	C/C	C/C	./.	./.	./.	./.
578	C15	A/A	C/C	A/A	A/A	./.	C/C	G/G	C/C	C/C	T/T	C/C	./.	T/T	TACCC/TACCC	C/C	CG/CG	./.	TC/TC	./.	./.	T/T	./.	./.	TA/TA	C/C	A/A	AG/AG	AC/AC	AT/AT	CG/CG	TC/TC	TA/TA	./.	C/C	A/A	CAAAAA/CAAAA	T/T	./.	A/A	T/T	T/T	CTA/CTA	C/C	C/C	./.	./.	./.	./.
579	C16	A/A	C/C	A/A	A/A	A/A	C/C	G/G	C/C	./.	./.	C/C	./.	T/T	TACCC/TACCC	C/C	./.	./.	TC/TC	./.	./.	T/T	./.	./.	TA/TA	C/C	A/A	AG/AG	AC/AC	./.	./.	./.	./.	C/C	C/C	A/A	./.	./.	./.	./.	./.	./.	./.	./.	./.	./.	./.	./.	./.
580	C17	A/A	./.	A/A	A/A	A/A	./.	G/G	C/C	C/C	T/T	C/C	./.	T/T	TACCC/TACCC	C/C	CG/CG	./.	TC/TC	./.	./.	T/T	./.	./.	TA/TA	C/C	A/A	AG/AG	AC/AC	./.	CG/CG	./.	TA/TA	./.	C/C	A/A	CAAAA/CAAAA	./.	./.	A/A	T/T	T/T	CTA/CTA	C/C	C/C	./.	./.	./.	./.
581	C18	A/A	C/C	A/A	A/A	A/A	C/C	G/G	C/C	./.	./.	./.	./.	T/T	./.	./.	./.	./.	./.	./.	./.	T/T	./.	./.	./.	./.	./.	AG/AG	AC/AC	AT/AT	./.	TC/TC	TA/TA	./.	C/C	A/A	CAAAAA/CAAAA	T/T	T/T	A/A	T/T	T/T	CTA/CTA	C/C	C/C	./.	./.	./.	./.
582	C19	./.	./.	./.	./.	./.	./.	./.	./.	./.	./.	C/C	./.	T/T	TACCC/TACCC	C/C	CG/CG	./.	TC/TC	./.	./.	T/T	./.	./.	./.	./.	./.	./.	./.	AT/AT	CG/CG	./.	./.	./.	./.	A/A	CAAAAA/CAAAA	./.	./.	./.	./.	./.	./.	C/C	C/C	./.	./.	./.	./.
583	C20	A/A	C/C	A/A	A/A	A/A	C/C	G/G	C/C	C/C	T/T	C/C	./.	T/T	TACCC/TACCC	./.	./.	./.	TC/TC	./.	./.	T/T	./.	./.	TA/TA	C/C	A/A	AG/AG	AC/AC	AT/AT	./.	TC/TC	TA/TA	C/C	C/C	A/A	CAAAAA/CAAAAA	T/T	T/T	A/A	T/T	T/T	CTA/CTA	C/C	C/C	./.	./.	./.	./.
584	C21	A/A	./.	A/A	A/A	A/A	C/C	G/G	C/C	C/C	T/T	C/C	./.	T/T	TACCC/TACCC	C/C	CG/CG	./.	TC/TC	./.	./.	./.	./.	./.	TA/TA	C/C	A/A	AG/AG	AC/AC	AT/AT	CG/CG	TC/TC	TA/TA	C/C	C/C	A/A	CAAAAA/CAAAA	T/T	T/T	A/A	T/T	T/T	CTA/CTA	C/C	C/C	./.	./.	./.	./.
585	C22	A/A	C/C	A/A	A/A	A/A	C/C	G/G	C/C	C/C	T/T	C/C	./.	T/T	TACCC/TACCC	C/C	CG/CG	./.	TC/TC	./.	./.	T/T	./.	./.	TA/TA	C/C	A/A	AG/AG	AC/AC	AT/AT	CG/CG	TC/TC	TA/TA	C/C	./.	A/A	./.	T/T	./.	A/A	T/T	T/T	CTA/CTA	./.	./.	./.	./.	./.	./.
586	C23	A/A	C/C	A/A	A/A	A/A	C/C	G/G	C/C	C/C	./.	./.	./.	T/T	./.	./.	CG/CG	./.	TC/TC	./.	./.	T/T	./.	./.	./.	./.	./.	AG/AG	AC/AC	AT/AT	CG/CG	TC/TC	TA/TA	C/C	C/C	A/A	CAAAA/CAAAA	T/T	T/T	A/A	T/T	T/T	CTA/CTA	./.	C/C	./.	./.	./.	./.
587	C24	./.	./.	./.	./.	./.	./.	A/A	./.	./.	./.	./.	./.	T/T	TACCC/TACCC	C/C	CG/CG	./.	TC/TC	./.	./.	./.	./.	./.	TA/TA	C/C	A/A	AG/AG	AC/AC	AT/AT	CG/CG	TC/TC	TA/TA	./.	C/C	AT/AT	C/C	G/G	T/T	A/A	T/T	T/T	CTA/CTA	C/C	C/C	./.	./.	./.	./.
588	C25	./.	C/C	A/A	A/A	G/G	C/C	A/A	C/C	C/C	T/T	C/C	./.	T/T	TACCC/TACCC	C/C	./.	./.	./.	./.	./.	T/T	./.	./.	TA/TA	C/C	A/A	AG/AG	AC/AC	AT/AT	CG/CG	./.	./.	./.	./.	./.	./.	./.	./.	./.	./.	./.	CTA/CTA	C/C	C/C	./.	./.	./.	./.
589	C26	A/A	C/C	A/A	A/A	A/A	C/C	G/G	C/C	C/C	T/T	C/C	./.	T/T	TACCC/TACCC	C/C	CG/CG	./.	TC/TC	./.	./.	T/T	./.	./.	TA/TA	C/C	A/A	AG/AG	AC/AC	AT/AT	CG/CG	TC/TC	TA/TA	C/C	C/C	A/A	./.	./.	./.	./.	./.	./.	./.	./.	C/C	./.	./.	./.	./.
590	C27	A/A	C/C	A/A	A/A	A/A	C/C	G/G	C/C	C/C	T/T	C/C	./.	T/T	TACCC/TACCC	C/C	CG/CG	./.	TC/TC	./.	./.	T/T	./.	./.	TA/TA	C/C	A/A	./.	./.	AT/AT	CG/CG	TC/TC	./.	./.	./.	./.	./.	./.	./.	A/A	T/T	T/T	CTA/CTA	./.	./.	./.	./.	./.	./.
591	C28	A/A	C/C	A/A	A/A	A/A	C/C	G/G	C/C	C/C	T/T	./.	./.	T/T	TACCC/TACCC	C/C	CG/CG	./.	TC/TC	./.	./.	T/T	./.	./.	TA/TA	C/C	A/A	AG/AG	AC/AC	AT/AT	CG/CG	./.	TA/TA	C/C	C/C	A/A	CAAAAA/CAAAA	./.	T/T	A/A	T/T	T/T	CTA/CTA	./.	C/C	./.	./.	./.	./.
592	C29	A/A	C/C	A/A	A/A	A/A	C/C	G/G	C/C	C/C	T/T	C/C	./.	T/T	TACCC/TACCC	C/C	CG/CG	./.	./.	./.	./.	T/T	./.	./.	TA/TA	C/C	A/A	./.	./.	./.	CG/CG	TC/TC	TA/TA	C/C	C/C	A/A	CAAA/CAAA	./.	T/T	A/A	T/T	T/T	CTA/CTA	C/C	C/C	./.	./.	./.	./.
593	C30	A/A	C/C	A/T	A/G	A/A	C/T	A/A	C/T	C/C	T/C	C/C	./.	T/T	./.	./.	./.	./.	TC/TC	./.	./.	T/T	./.	./.	./.	./.	./.	./.	./.	AT/AT	CG/CG	./.	./.	./.	./.	./.	./.	./.	T/T	./.	T/T	T/T	CTA/CTA	./.	./.	./.	./.	./.	./.
594	C31	A/T	./.	./.	./.	./.	C/C	G/G	C/C	C/C	T/T	C/C	./.	./.	./.	C/C	CG/CG	./.	./.	./.	./.	T/T	./.	./.	TA/TA	C/C	A/A	AG/AG	AC/AC	AT/AT	CG/CG	TC/TC	./.	./.	./.	./.	./.	./.	./.	./.	./.	./.	./.	C/C	C/C	./.	./.	./.	./.
595	C32	A/A	C/C	A/A	A/A	A/A	C/C	G/G	C/C	C/C	T/T	C/C	./.	T/T	TACCC/TACCC	C/C	CG/CG	./.	TC/TC	./.	./.	T/T	./.	./.	TA/TA	C/C	A/A	AG/AG	AC/AC	./.	CG/CG	TC/TC	./.	./.	./.	A/A	CAAAA/CAAAA	T/T	./.	A/A	T/T	T/T	CTA/CTA	C/C	C/C	./.	./.	./.	./.
596	C33	A/A	C/C	A/A	A/A	A/A	./.	G/G	C/C	C/C	T/T	C/C	./.	T/T	TACCC/TACCC	./.	CG/CG	./.	./.	./.	./.	./.	./.	./.	TA/TA	C/C	A/A	AG/AG	AC/AC	AT/AT	CG/CG	./.	TA/TA	C/C	./.	A/A	CAAAAA/CAAAA	./.	T/T	A/A	T/T	T/T	CTA/CTA	C/C	C/C	./.	./.	./.	./.
597	C34	./.	./.	./.	./.	./.	./.	./.	C/C	C/C	T/T	C/C	./.	T/T	TACCC/TACCC	C/C	CG/CG	./.	TC/TC	./.	./.	T/T	./.	./.	TA/TA	C/C	A/A	AG/AG	AC/AC	AT/AT	CG/CG	TC/TC	TA/TA	./.	C/C	A/A	CAAAA/CAAAA	T/T	T/T	A/A	T/T	T/T	CTA/CTA	./.	C/C	./.	./.	./.	./.
598	C35	A/A	C/C	A/A	A/A	A/A	./.	./.	./.	./.	./.	C/C	./.	T/T	TACCC/TACCC	C/C	./.	./.	TC/TC	./.	./.	T/T	./.	./.	./.	./.	./.	./.	./.	./.	./.	./.	TA/TA	C/C	C/C	./.	./.	./.	./.	./.	./.	./.	./.	C/C	C/C	./.	./.	./.	./.
599	C36	A/A	./.	A/A	A/A	A/A	C/C	G/G	C/C	C/C	T/T	C/C	./.	T/T	TACCC/TACCC	C/C	CG/CG	./.	TC/TC	./.	./.	T/T	./.	./.	TA/TA	C/C	A/A	AG/AG	AC/AC	AT/AT	./.	TC/TC	TA/TA	C/C	./.	A/A	CAAAAA/CAAAA	./.	./.	./.	T/T	T/T	CTA/CTA	C/C	C/C	./.	./.	./.	./.
600	C37	A/A	C/C	A/A	A/A	A/A	C/C	G/G	C/C	C/C	T/T	C/C	./.	T/T	TACCC/TACCC	C/C	CG/CG	./.	TC/TC	./.	./.	T/T	./.	./.	TA/TA	C/C	A/A	AG/AG	AC/AC	AT/AT	CG/CG	TC/TC	TA/TA	C/C	C/C	A/A	CAAAAA/CAA	T/T	T/T	A/A	T/T	T/T	CTA/CTA	C/C	C/C	./.	./.	./.	./.
601	C38	./.	./.	A/A	A/A	A/A	C/C	A/A	./.	./.	./.	./.	./.	A/A	TACCC/TACCC	C/C	CG/CG	./.	TC/TC	./.	./.	T/T	./.	./.	TA/TA	C/C	A/A	AG/AG	AC/AC	AT/AT	CG/CG	TC/TC	TA/TA	C/C	C/C	A/A	CAAAAA/CAAAAA	T/T	T/T	A/A	T/T	T/T	CTA/CTA	./.	./.	./.	./.	./.	./.
602	C39	A/A	C/C	A/A	A/A	A/A	C/C	A/G	C/C	C/C	T/T	C/C	./.	A/T	TACCC/TACCC	C/C	CG/CG	./.	TC/TC	./.	./.	T/T	./.	./.	TA/TA	C/C	A/A	AG/AG	AC/AC	AT/AT	CG/CG	TC/TC	TA/TA	./.	./.	A/A	CAAAAA/CAAAA	./.	./.	A/A	T/T	T/T	CTA/CTA	C/C	C/C	./.	./.	./.	./.
603	C40	./.	C/C	A/A	A/A	A/A	C/C	G/G	C/C	C/C	T/T	C/C	./.	T/T	TACCC/TACCC	C/C	CG/CG	./.	TC/TC	./.	./.	T/T	./.	./.	TA/TA	C/C	A/A	./.	./.	./.	CG/CG	TC/TC	TA/TA	C/C	C/C	A/A	CAAAA/CAAAA	T/T	T/T	A/A	T/T	T/T	CTA/CTA	C/C	C/C	./.	./.	./.	./.
604	C41	./.	./.	A/A	A/A	A/A	C/C	G/G	C/C	C/C	T/T	C/C	./.	T/T	TACCC/TACCC	C/C	CG/CG	./.	TC/TC	./.	./.	T/T	./.	./.	TA/TA	C/C	A/A	AG/AG	AC/AC	AT/AT	CG/CG	TC/TC	TA/TA	C/C	C/C	A/A	CAAAAA/CAAAA	./.	T/T	A/A	T/T	T/T	CTA/CTA	C/C	C/C	./.	./.	./.	./.
605	C42	./.	./.	./.	./.	./.	./.	./.	./.	./.	./.	./.	./.	./.	./.	./.	./.	./.	./.	./.	./.	./.	./.	./.	./.	./.	./.	./.	./.	./.	./.	./.	./.	./.	./.	./.	./.	./.	./.	./.	G/G	C/C	C/C	./.	./.	./.	./.	./.	./.
606	C43	A/A	C/C	A/A	A/A	A/A	./.	G/G	./.	./.	./.	C/C	./.	T/T	TACCC/TACCC	C/C	CG/CG	./.	./.	./.	./.	T/T	./.	./.	TA/TA	C/C	A/A	AG/AG	AC/AC	AT/AT	CG/CG	TC/TC	./.	C/C	C/C	A/A	CAAAA/CAAAA	T/T	./.	A/A	T/T	T/T	CTA/CTA	C/C	C/C	./.	./.	./.	./.
607	C44	A/A	C/C	A/A	A/A	A/A	C/C	G/G	C/C	C/C	T/T	C/C	./.	T/T	TACCC/TACCC	C/C	CG/CG	./.	TC/TC	./.	./.	T/T	./.	./.	TA/TA	C/C	A/A	AG/AG	AC/AC	AT/AT	./.	./.	TA/TA	./.	./.	A/A	./.	T/T	T/T	A/A	T/T	T/T	CTA/CTA	C/C	./.	./.	./.	./.	./.
608	C45	./.	./.	A/A	./.	G/G	C/C	A/A	C/C	C/C	T/T	C/C	./.	T/T	TACCC/TACCC	C/C	CG/CG	./.	TC/TC	./.	./.	T/T	./.	./.	TA/TA	C/C	A/A	AG/AG	AC/AC	AT/AT	CG/CG	TC/TC	TA/TA	C/C	C/C	AT/AT	C/C	G/G	T/T	A/A	T/T	T/T	CTA/CTA	./.	./.	./.	./.	./.	./.
609	C46	./.	./.	./.	./.	./.	./.	./.	./.	./.	./.	./.	./.	./.	./.	./.	./.	./.	./.	./.	./.	./.	./.	./.	TA/TA	T/T	G/G	AG/AG	AC/AC	./.	C/C	./.	./.	A/A	T/T	./.	./.	./.	A/A	G/G	G/G	C/C	C/C	A/A	CTT/CTT	./.	./.	./.	./.
610	C47	A/A	C/C	A/A	A/A	A/A	C/C	./.	C/C	./.	./.	C/C	./.	T/T	TACCC/TACCC	C/C	CG/CG	./.	TC/TC	./.	./.	T/T	./.	./.	TA/TA	C/C	A/A	AG/AG	AC/AC	AT/AT	CG/CG	TC/TC	TA/TA	./.	C/C	A/A	CAAAAA/CAAAAA	T/T	T/T	A/A	T/T	./.	./.	C/C	C/C	./.	./.	./.	./.
611	C48	./.	./.	./.	./.	./.	./.	./.	./.	./.	./.	./.	./.	./.	./.	C/C	CG/CG	./.	TC/TC	./.	./.	./.	./.	./.	TA/TA	C/C	A/A	AG/AG	AC/AC	AT/AT	./.	./.	T/T	C/C	C/C	A/A	./.	./.	T/T	A/A	./.	./.	./.	./.	./.	./.	./.	./.	./.
612	C49	./.	C/C	A/A	A/A	A/A	C/C	G/G	C/C	C/C	T/T	C/C	./.	T/T	TACCC/TACCC	C/C	CG/CG	./.	TC/TC	./.	./.	T/T	./.	./.	TA/TA	C/C	A/A	AG/AG	AC/AC	AT/AT	CG/CG	TC/TC	T/T	C/C	C/C	./.	CAAAAA/CAAAAA	T/T	T/T	A/A	T/T	T/T	CTA/CTA	C/C	C/C	./.	./.	./.	./.
613	C50	A/A	C/C	A/A	A/A	A/A	C/C	G/G	C/C	C/C	T/T	C/C	./.	T/T	./.	./.	CG/CG	./.	TC/TC	./.	./.	T/T	./.	./.	TA/TA	C/C	A/A	AG/AG	AC/AC	AT/AT	CG/CG	TC/TC	TA/TA	C/C	C/C	A/A	CAAAAA/CAAAAA	T/T	T/T	A/A	T/T	T/T	CTA/CTA	C/C	C/C	./.	./.	./.	./.
614	C51	A/A	./.	A/A	A/A	A/A	C/C	G/G	C/C	C/C	T/T	C/C	./.	T/T	TACCC/TACCC	C/C	CG/CG	./.	TC/TC	./.	./.	T/T	./.	./.	TA/TA	C/C	A/A	AG/AG	AC/AC	AT/AT	CG/CG	TC/TC	./.	./.	C/C	A/A	CAAAA/CAAAA	T/T	T/T	A/A	T/T	T/T	CTA/CTA	C/C	C/C	./.	./.	./.	./.
615	C52	A/A	C/C	A/A	A/A	A/A	C/C	G/G	./.	C/C	T/T	C/C	./.	T/T	TACCC/TACCC	C/C	CG/CG	./.	TC/TC	./.	./.	./.	./.	./.	./.	./.	A/A	AG/AG	AC/AC	AT/AT	./.	TC/TC	TA/TA	C/C	C/C	A/A	./.	T/T	T/T	A/A	T/T	T/T	CTA/CTA	C/C	C/C	./.	./.	./.	./.
616	C53	A/A	C/C	A/A	A/A	A/A	C/C	G/G	C/C	C/C	T/T	C/C	./.	T/T	TACCC/TACCC	C/C	CG/CG	./.	TC/TC	./.	./.	./.	./.	./.	TA/TA	C/C	A/A	AG/AG	AC/AC	AT/AT	CG/CG	TC/TC	TA/TA	C/C	C/C	A/A	CAAAAA/CAAAAA	T/T	T/T	A/A	T/T	T/T	CTA/CTA	C/C	C/C	./.	./.	./.	./.
617	C54	T/T	C/C	A/A	A/A	A/A	C/C	G/G	C/C	C/C	T/T	C/C	./.	T/T	TACCC/TACCC	C/C	CG/CG	./.	TC/TC	./.	./.	T/T	./.	./.	TA/TA	C/C	A/A	AG/AG	AC/AC	AT/AT	CG/CG	TC/TC	T/T	C/C	C/C	A/A	./.	./.	T/T	A/A	T/T	T/T	CTA/CTA	./.	./.	./.	./.	./.	./.
618	C55	A/A	C/C	A/A	A/A	A/A	C/C	G/G	C/C	C/C	T/T	C/C	./.	T/T	TACCC/TACCC	C/C	CG/CG	./.	TC/TC	./.	./.	T/T	./.	./.	TA/TA	C/C	A/A	AG/AG	AC/AC	AT/AT	CG/CG	TC/TC	TA/TA	C/C	C/C	A/A	CAAAAA/CAAAAA	T/T	T/T	A/A	T/T	T/T	CTA/CTA	C/C	C/C	./.	./.	./.	./.
619	C56	A/A	./.	A/A	A/A	A/A	C/C	G/G	C/C	C/C	T/T	C/C	./.	T/T	TACCC/TACCC	C/C	CG/CG	./.	TC/TC	./.	./.	T/T	./.	./.	TA/TA	C/C	A/A	AG/AG	AC/AC	AT/AT	CG/CG	TC/TC	TA/TA	C/C	C/C	A/A	CAAAAA/CAAAAA	T/T	T/T	A/A	T/T	T/T	CTA/CTA	C/C	C/C	./.	./.	./.	./.
620	C57	A/A	C/C	A/A	A/A	A/A	C/C	G/G	C/C	C/C	T/T	./.	./.	./.	TACCC/TACCC	C/C	CG/CG	./.	TC/TC	./.	./.	T/T	./.	./.	./.	./.	./.	AG/AG	AC/AC	AT/AT	CG/CG	TC/TC	TA/TA	C/C	C/C	./.	CAAAAA/CAAAAA	T/T	T/T	A/A	T/T	T/T	CTA/CTA	./.	./.	./.	./.	./.	./.
621	C58	A/A	C/C	A/A	A/A	A/A	C/C	G/G	C/C	./.	T/T	C/C	./.	T/T	TACCC/TACCC	C/C	CG/CG	./.	TC/TC	./.	./.	T/T	./.	./.	TA/TA	C/C	A/A	AG/AG	AC/AC	AT/AT	CG/CG	TC/TC	TA/TA	C/C	C/C	A/A	./.	T/T	T/T	./.	./.	./.	./.	C/C	C/C	./.	./.	./.	./.
622	C59	T/T	C/C	A/A	A/A	A/A	C/C	G/G	C/C	C/C	T/T	C/C	./.	T/T	TACCC/TACCC	C/C	CG/CG	./.	TC/TC	./.	./.	T/T	./.	./.	TA/TA	C/C	A/A	AG/AG	AC/AC	AT/AT	CG/CG	TC/TC	T/T	./.	C/C	A/A	./.	T/T	T/T	A/A	T/T	T/T	CTA/CTA	C/C	C/C	./.	./.	./.	./.
623	C60	A/A	C/C	A/A	A/A	A/A	C/C	G/G	C/C	C/C	T/T	C/C	./.	T/T	TACCC/TACCC	C/C	CG/CG	./.	TC/TC	./.	./.	T/T	./.	./.	TA/TA	C/C	A/A	AG/AG	AC/AC	AT/AT	CG/CG	TC/TC	TA/TA	C/C	./.	./.	CAAAAA/CAAAAA	T/T	T/T	A/A	T/T	T/T	CTA/CTA	C/C	C/C	./.	./.	./.	./.
624	C61	./.	C/C	A/A	A/A	A/A	C/C	G/G	C/C	C/C	T/T	C/C	./.	T/T	TACCC/TACCC	C/C	CG/CG	./.	TC/TC	./.	./.	T/T	./.	./.	TA/TA	C/C	A/A	AG/AG	AC/AC	AT/AT	CG/CG	TC/TC	TA/TA	C/C	C/C	A/A	CAAAAA/CAAAAA	T/T	T/T	A/A	T/T	T/T	CTA/CTA	C/C	C/C	./.	./.	./.	./.
625	C62	A/A	C/C	A/A	A/A	A/A	C/C	G/G	C/C	C/C	T/T	C/C	./.	T/T	TACCC/TACCC	C/C	CG/CG	./.	TC/TC	./.	./.	T/T	./.	./.	TA/TA	C/C	A/A	AG/AG	AC/AC	AT/AT	CG/CG	TC/TC	TA/TA	./.	C/C	A/A	CAAAAA/CAAAAA	T/T	./.	./.	./.	./.	CTA/CTA	C/C	./.	./.	./.	./.	./.
626	ArinaLrFor	./.	./.	./.	./.	./.	T/T	./.	./.	./.	./.	./.	./.	./.	TACCC/TACCC	./.	./.	./.	TC/TC	./.	./.	./.	./.	./.	TA/TA	C/C	A/A	./.	./.	./.	./.	./.	TA/TA	C/C	./.	./.	./.	./.	T/T	A/A	T/T	T/T	CTA/CTA	C/C	C/C	./.	./.	./.	./.
627	CDC_Landmark	./.	C/C	A/A	A/A	./.	./.	G/G	C/C	C/C	./.	C/C	./.	T/T	./.	C/C	CG/CG	./.	./.	./.	./.	T/T	./.	./.	TA/TA	C/C	A/A	./.	./.	./.	CG/CG	TC/TC	./.	./.	C/C	A/A	./.	./.	./.	./.	./.	./.	./.	C/C	C/C	./.	./.	./.	./.
628	CDC_Stanley	./.	C/C	A/A	A/A	A/A	C/C	G/G	./.	C/C	T/T	C/C	./.	T/T	./.	C/C	CG/CG	./.	./.	./.	./.	T/T	./.	./.	./.	./.	./.	./.	./.	./.	CG/CG	TC/TC	TA/TA	C/C	C/C	A/A	./.	./.	T/T	A/A	T/T	T/T	CTA/CTA	C/C	C/C	./.	./.	./.	./.
629	Cadenza	./.	C/C	A/A	A/A	G/G	C/C	A/A	C/C	C/C	T/T	C/C	./.	T/T	TACCC/TACCC	C/C	CG/CG	./.	TC/TC	./.	./.	./.	./.	./.	TA/TA	C/C	A/A	AG/AG	AC/AC	AT/AT	CG/CG	TC/TC	TA/TA	C/C	C/C	AT/AT	CAAAAA/C	G/G	T/T	A/A	T/T	T/T	CTA/CTA	C/C	./.	./.	./.	./.	./.
630	Claire	A/A	C/C	A/A	A/A	A/A	C/C	G/G	C/C	C/C	T/T	C/C	./.	T/T	./.	./.	./.	./.	TC/TC	./.	./.	./.	./.	./.	TA/TA	C/C	A/A	AG/AG	AC/AC	AT/AT	CG/CG	./.	TA/TA	C/C	./.	A/A	CAAAA/CAAAA	T/T	T/T	A/A	T/T	T/T	CTA/CTA	C/C	C/C	./.	./.	./.	./.
631	Jagger	./.	./.	A/A	A/A	A/A	./.	./.	C/C	C/C	T/T	./.	./.	./.	./.	./.	./.	./.	TC/TC	./.	./.	T/T	./.	./.	TA/TA	C/C	A/A	AG/AG	AC/AC	AT/AT	CG/CG	TC/TC	./.	C/C	C/C	./.	./.	T/T	T/T	A/A	T/T	T/T	CTA/CTA	C/C	C/C	./.	./.	./.	./.
632	Julius	./.	C/C	A/A	A/A	./.	C/C	G/G	./.	./.	./.	C/C	./.	T/T	TACCC/TACCC	C/C	CG/CG	./.	TC/TC	./.	./.	T/T	./.	./.	TA/TA	C/C	A/A	AG/AG	AC/AC	AT/AT	./.	TC/TC	TA/TA	./.	./.	./.	CAAAAA/CAAAAA	T/T	T/T	A/A	T/T	T/T	CTA/CTA	C/C	C/C	./.	./.	./.	./.
633	Lancer	./.	./.	./.	./.	./.	C/C	./.	./.	./.	./.	./.	./.	./.	TACCC/TACCC	C/C	CG/CG	./.	TC/TC	./.	./.	./.	./.	./.	TA/TA	C/C	A/A	AG/AG	AC/AC	AT/AT	CG/CG	./.	TA/TA	C/C	C/C	A/A	./.	T/T	./.	./.	T/T	T/T	CTA/CTA	C/C	C/C	./.	./.	./.	./.
634	Mace	./.	./.	./.	./.	./.	./.	./.	./.	./.	./.	./.	./.	./.	TACCC/TACCC	C/C	./.	./.	./.	./.	./.	./.	./.	./.	TA/TA	C/C	A/A	./.	./.	AT/AT	CG/CG	./.	TA/TA	./.	./.	A/A	CAAAAA/CAAAAA	./.	./.	./.	./.	./.	./.	./.	./.	./.	./.	./.	./.
635	Norin61	./.	C/C	A/A	A/A	A/A	C/C	./.	C/C	C/C	T/T	C/C	./.	T/T	./.	./.	./.	./.	TC/TC	./.	./.	./.	./.	./.	TA/TA	C/C	A/A	AG/AG	AC/AC	AT/AT	CG/CG	TC/TC	TA/TA	C/C	C/C	A/A	./.	./.	./.	./.	T/T	T/T	./.	./.	./.	./.	./.	./.	./.
636	Paragon	A/A	C/C	A/A	A/A	A/A	C/C	G/G	C/C	C/C	T/T	./.	./.	T/T	TACCC/TACCC	C/C	CG/CG	./.	TC/TC	./.	./.	./.	./.	./.	TA/TA	C/C	A/A	AG/AG	AC/AC	AT/AT	CG/CG	./.	TA/TA	C/C	C/C	A/A	./.	T/T	T/T	A/A	T/T	T/T	CTA/CTA	C/C	C/C	./.	./.	./.	./.
637	Robigus	A/A	C/C	A/A	A/A	A/A	C/C	G/G	C/C	C/C	T/T	./.	./.	./.	TACCC/TACCC	C/C	CG/CG	./.	TC/TC	./.	./.	./.	./.	./.	./.	./.	./.	AG/AG	AC/AC	AT/AT	CG/CG	TC/TC	TA/TA	C/C	./.	A/A	./.	T/T	./.	./.	T/T	T/T	CTA/CTA	C/C	C/C	./.	./.	./.	./.
638	SY_Mattis	A/A	C/C	A/A	A/A	A/A	C/C	G/G	C/C	C/C	T/T	C/C	./.	T/T	TACCC/TACCC	C/C	CG/CG	./.	TC/TC	./.	./.	T/T	./.	./.	TA/TA	C/C	A/A	AG/AG	AC/AC	AT/AT	CG/CG	TC/TC	TA/TA	C/C	C/C	A/A	CAAAAA/CAAAA	./.	T/T	A/A	./.	./.	./.	./.	C/C	./.	./.	./.	./.
639	Spelt	./.	./.	A/A	A/A	A/A	C/C	A/A	./.	./.	./.	C/C	./.	./.	./.	C/C	CG/CG	./.	TC/TC	./.	./.	T/T	./.	./.	TA/TA	C/C	A/A	AG/AG	AC/AC	AT/AT	CG/CG	./.	TA/TA	C/C	C/C	AT/AT	CAA/CA	G/G	T/T	A/A	T/T	T/T	CTA/CTA	C/C	C/C	./.	./.	./.	./.
640	Weebil	A/A	C/C	A/A	A/A	A/A	C/C	G/G	C/C	C/C	T/T	C/C	./.	T/T	TACCC/TACCC	C/C	CG/CG	./.	TC/TC	./.	./.	T/T	./.	./.	TA/TA	C/C	A/A	AG/AG	AC/AC	AT/AT	CG/CG	TC/TC	TA/TA	C/C	C/C	A/A	./.	T/T	T/T	A/A	T/T	T/T	CTA/CTA	C/C	C/C	./.	./.	./.	./.
641	Z8425B	./.	./.	./.	./.	./.	./.	./.	./.	./.	./.	./.	./.	./.	./.	./.	./.	./.	./.	C/C	G/G	./.	./.	./.	./.	./.	./.	./.	./.	./.	./.	./.	./.	./.	./.	./.	./.	./.	./.	./.	./.	./.	./.	./.	./.	T/T	C/C	./.	C/C
642	PH46	./.	C/C	A/A	A/A	A/A	C/C	G/G	C/C	C/C	T/T	C/C	./.	T/T	TACCC/TACCC	C/C	CG/CG	./.	TC/TC	./.	./.	T/T	./.	./.	./.	./.	./.	AG/AG	AC/AC	AT/AT	CG/CG	TC/TC	TA/TA	C/C	C/C	A/A	CAAAAA/CAAAAA	T/T	T/T	A/A	T/T	T/T	CTA/CTA	C/C	C/C	./.	./.	./.	./.
643	PH49	A/A	C/C	A/A	A/A	A/A	C/C	G/G	./.	C/C	T/T	C/C	./.	T/T	TACCC/TACCC	C/C	CG/CG	./.	TC/TC	./.	./.	T/T	./.	./.	./.	./.	./.	./.	AC/AC	AT/AT	./.	TC/TC	TA/TA	C/C	C/C	A/A	CAAAA/CAAAA	T/T	T/T	A/A	T/T	T/T	./.	C/C	C/C	./.	./.	./.	./.
644	PH51	A/A	C/C	A/A	A/A	A/A	C/C	G/G	C/C	C/C	T/T	C/C	./.	T/T	TACCC/TACCC	C/C	CG/CG	./.	TC/TC	./.	./.	T/T	./.	./.	TA/TA	C/C	A/A	AG/AG	AC/AC	AT/AT	CG/CG	TC/TC	./.	./.	C/C	A/A	CAAAA/CAAAA	T/T	T/T	A/A	T/T	T/T	CTA/CTA	C/C	./.	./.	./.	./.	./.
645	PH52	./.	./.	./.	./.	./.	./.	./.	./.	./.	./.	./.	./.	./.	T/T	G/G	C/C	./.	./.	./.	./.	./.	./.	./.	TA/TA	T/T	G/G	AG/AG	AC/AC	A/A	./.	./.	./.	./.	T/T	./.	./.	./.	./.	./.	./.	C/C	C/C	./.	./.	./.	./.	./.	./.
646	PH56	./.	./.	./.	./.	./.	./.	./.	./.	./.	./.	./.	./.	./.	./.	./.	./.	./.	./.	./.	./.	./.	./.	./.	TA/T	T/T	A/G	AG/A	AC/A	A/A	CG/CG	./.	./.	./.	./.	./.	./.	./.	./.	./.	./.	./.	./.	./.	./.	./.	./.	./.	./.
647	PH68	./.	C/C	A/A	A/A	A/A	C/C	G/G	C/C	C/C	T/T	C/C	./.	T/T	./.	./.	./.	./.	./.	./.	./.	T/T	./.	./.	./.	./.	./.	AG/AG	AC/AC	AT/AT	CG/CG	TC/TC	TA/TA	C/C	C/C	A/A	CAAAAA/CAAAA	T/T	T/T	A/A	T/T	T/T	CTA/CTA	C/C	C/C	./.	./.	./.	./.
648	PH148	A/A	C/C	A/A	A/A	A/A	./.	./.	./.	C/C	T/T	C/C	./.	T/T	TACCC/TACCC	C/C	CG/CG	./.	./.	./.	./.	T/T	./.	./.	./.	C/C	A/A	AG/AG	AC/AC	AT/AT	CG/CG	./.	./.	./.	C/C	A/A	CAAAAA/CAAAA	T/T	T/T	A/A	T/T	T/T	CTA/CTA	C/C	C/C	./.	./.	./.	./.
649	PH95	A/A	C/C	A/A	A/A	A/A	C/C	./.	C/C	C/C	T/T	C/C	./.	T/T	TACCC/TACCC	C/C	CG/CG	./.	TC/TC	./.	./.	T/T	./.	./.	TA/TA	C/C	A/A	AG/AG	AC/AC	./.	CG/CG	TC/TC	TA/TA	C/C	C/C	A/A	CAAAAA/CAAAA	T/T	./.	A/A	T/T	T/T	CTA/CTA	C/C	./.	./.	./.	./.	./.
650	PH105	./.	./.	./.	./.	./.	./.	./.	./.	./.	./.	./.	./.	./.	./.	./.	./.	./.	T/T	./.	./.	./.	./.	./.	TA/TA	T/T	G/G	AG/AG	AC/AC	A/A	./.	./.	./.	./.	./.	./.	./.	./.	./.	./.	./.	./.	./.	./.	./.	./.	./.	./.	./.
651	PH108	./.	./.	./.	./.	./.	./.	./.	./.	./.	./.	./.	./.	./.	./.	./.	./.	./.	T/T	./.	./.	TG/TG	./.	./.	TA/TA	T/T	G/G	AG/AG	AC/AC	A/A	CG/C	./.	./.	./.	./.	./.	./.	./.	./.	./.	./.	./.	./.	./.	./.	./.	./.	./.	./.
652	PH135	./.	./.	./.	./.	./.	./.	./.	./.	./.	./.	./.	./.	./.	./.	./.	./.	./.	./.	./.	./.	./.	./.	./.	./.	./.	./.	./.	./.	./.	./.	./.	./.	A/A	T/T	./.	./.	./.	./.	./.	G/G	C/C	C/C	A/A	CTT/CTT	./.	./.	./.	./.
653	PH151	A/A	C/C	A/A	A/A	A/A	C/C	G/G	C/C	C/C	T/T	C/C	./.	T/T	TACCC/TACCC	C/C	CG/CG	./.	TC/TC	./.	./.	T/T	./.	./.	TA/TA	C/C	A/A	AG/AG	AC/AC	AT/AT	CG/CG	TC/TC	TA/TA	C/C	C/C	A/A	./.	T/T	./.	A/A	T/T	T/T	CTA/CTA	C/C	C/C	./.	./.	./.	./.
654	PH153	A/A	C/C	A/A	A/A	A/A	C/C	G/G	C/C	C/C	T/T	C/C	./.	T/T	TACCC/TACCC	C/C	CG/CG	./.	TC/TC	./.	./.	T/T	./.	./.	TA/TA	C/C	A/A	AG/AG	AC/AC	AT/AT	CG/CG	TC/TC	./.	./.	./.	./.	./.	./.	T/T	A/A	T/T	T/T	CTA/CTA	./.	./.	./.	./.	./.	./.
655	PH126	./.	./.	./.	./.	./.	./.	./.	./.	./.	./.	./.	./.	./.	./.	./.	./.	./.	T/T	./.	./.	./.	./.	./.	TA/TA	T/T	G/G	AG/AG	AC/AC	./.	./.	./.	./.	A/A	T/T	./.	./.	./.	./.	./.	./.	./.	./.	A/A	CTT/CTT	./.	./.	./.	./.
656	PH132	./.	C/C	A/A	A/A	A/A	C/C	G/G	C/C	C/C	T/T	C/C	./.	T/T	TACCC/TACCC	C/C	CG/CG	./.	TC/TC	./.	./.	T/T	./.	./.	./.	./.	./.	./.	./.	AT/AT	CG/CG	TC/TC	TA/TA	C/C	C/C	A/A	CAAAAA/CAAAA	T/T	T/T	A/A	T/T	T/T	CTA/CTA	C/C	C/C	./.	./.	./.	./.
657	PH133	A/A	C/C	A/A	A/A	A/A	C/C	G/G	C/C	C/C	T/T	C/C	./.	T/T	TACCC/TACCC	C/C	CG/CG	./.	./.	./.	./.	T/T	./.	./.	./.	./.	A/A	AG/AG	AC/AC	./.	./.	TC/TC	./.	C/C	./.	A/A	CAAAAA/CAAAAA	T/T	T/T	A/A	T/T	T/T	CTA/CTA	C/C	C/C	./.	./.	./.	./.
658	PH09	./.	C/C	A/A	A/A	A/A	C/C	./.	./.	C/C	T/T	C/C	./.	T/T	TACCC/TACCC	C/C	CG/CG	./.	TC/TC	./.	./.	./.	./.	./.	TA/TA	C/C	A/A	AG/AG	AC/AC	AT/AT	CG/CG	TC/TC	TA/TA	C/C	C/C	A/A	CAAAA/CAAAA	T/T	T/T	A/A	T/T	T/T	./.	./.	./.	./.	./.	./.	./.
659	XM01	A/A	./.	./.	./.	./.	C/C	G/G	C/C	C/C	T/T	C/C	./.	T/T	TACCC/TACCC	C/C	CG/CG	./.	TC/TC	./.	./.	T/T	./.	./.	TA/TA	C/C	A/A	AG/AG	AC/AC	AT/AT	CG/CG	TC/TC	TA/TA	C/C	C/C	A/A	CAAAAA/CAAAA	T/T	T/T	A/A	T/T	T/T	CTA/CTA	C/C	C/C	./.	./.	./.	./.
660	PH10	A/A	C/C	A/A	A/A	A/A	C/C	G/G	C/C	C/C	T/T	C/C	./.	T/T	TACCC/TACCC	C/C	CG/CG	./.	TC/TC	./.	./.	T/T	./.	./.	TA/TA	C/C	A/A	AG/AG	AC/AC	AT/AT	CG/CG	TC/TC	TA/TA	C/C	C/C	A/A	CAAAAA/CAAAA	T/T	T/T	A/A	T/T	T/T	CTA/CTA	C/C	C/C	./.	./.	./.	./.
661	NZ05	./.	./.	./.	./.	./.	./.	./.	./.	./.	./.	./.	./.	./.	./.	./.	./.	./.	./.	./.	./.	./.	./.	./.	TA/T	T/T	A/G	AG/A	AC/A	./.	./.	./.	./.	./.	./.	./.	./.	./.	./.	G/G	G/G	C/C	C/C	A/A	CTT/CTT	./.	./.	./.	./.
662	YM05	A/A	C/C	A/A	A/A	A/A	C/C	G/G	C/C	C/C	T/T	C/C	./.	T/T	TACCC/TACCC	C/C	CG/CG	./.	TC/TC	./.	./.	T/T	./.	./.	TA/TA	C/C	A/A	AG/AG	AC/AC	AT/AT	CG/CG	TC/TC	TA/TA	./.	./.	./.	./.	T/T	T/T	A/A	T/T	T/T	CTA/CTA	./.	C/C	./.	./.	./.	./.
663	YM02	A/A	C/C	A/A	A/A	A/A	C/C	G/G	C/C	C/C	T/T	C/C	./.	T/T	TACCC/TACCC	C/C	CG/CG	./.	TC/TC	./.	./.	T/T	./.	./.	TA/TA	C/C	A/A	./.	./.	./.	CG/CG	TC/TC	./.	./.	C/C	A/A	./.	T/T	T/T	A/A	T/T	T/T	CTA/CTA	C/C	C/C	./.	./.	./.	./.
664	YM07	A/A	C/C	A/A	A/A	A/A	./.	G/G	C/C	C/C	T/T	C/C	./.	T/T	./.	./.	./.	./.	./.	./.	./.	T/T	./.	./.	TA/TA	C/C	A/A	AG/AG	AC/AC	AT/AT	CG/CG	TC/TC	TA/TA	C/C	C/C	A/A	CAAAAA/CAAAA	T/T	T/T	A/A	T/T	T/T	CTA/CTA	C/C	C/C	./.	./.	./.	./.
665	YM03	A/A	C/C	A/A	A/A	A/A	C/C	G/G	C/C	C/C	T/T	C/C	./.	T/T	TACCC/TACCC	C/C	CG/CG	./.	TC/TC	./.	./.	T/T	./.	./.	./.	./.	./.	AG/AG	AC/AC	AT/AT	CG/CG	TC/TC	./.	C/C	C/C	A/A	CAAAAA/CAAAAA	T/T	T/T	A/A	T/T	T/T	CTA/CTA	C/C	C/C	./.	./.	./.	./.
666	NZ10	./.	./.	./.	./.	./.	./.	G/G	C/C	C/C	T/T	C/C	./.	T/T	TACCC/TACCC	C/C	CG/CG	./.	TC/TC	./.	./.	./.	./.	./.	TA/TA	C/C	A/A	AG/AG	AC/AC	./.	CG/CG	TC/TC	TA/TA	C/C	C/C	A/A	CAAAAA/CAAAA	T/T	T/T	./.	./.	./.	./.	C/C	C/C	./.	./.	./.	./.
667	S141	A/A	./.	./.	./.	./.	C/C	G/G	C/C	C/C	T/T	C/C	./.	T/T	TACCC/TACCC	C/C	CG/CG	./.	TC/TC	./.	./.	T/T	./.	./.	TA/TA	C/C	A/A	AG/AG	AC/AC	AT/AT	CG/CG	TC/TC	./.	C/C	C/C	A/A	./.	T/T	T/T	A/A	T/T	T/T	CTA/CTA	C/C	C/C	./.	./.	./.	./.
668	AS360	A/A	C/C	A/A	A/A	A/A	./.	G/G	C/C	C/C	T/T	C/C	./.	T/T	./.	./.	./.	./.	./.	./.	./.	T/T	./.	./.	./.	./.	./.	./.	./.	AT/AT	./.	./.	TA/TA	./.	C/C	A/A	CAAAAA/CAAAAA	./.	./.	./.	./.	T/T	CTA/CTA	C/C	C/C	./.	./.	./.	./.
669	AS362	A/A	C/C	./.	./.	./.	C/C	G/G	C/C	C/C	T/T	C/C	./.	T/T	TACCC/TACCC	C/C	CG/CG	./.	TC/TC	./.	./.	T/T	./.	./.	TA/TA	C/C	A/A	AG/AG	AC/AC	AT/AT	CG/CG	TC/TC	TA/TA	./.	./.	A/A	./.	T/T	./.	./.	./.	./.	CTA/CTA	./.	./.	./.	./.	./.	./.
670	18C429	A/A	./.	A/A	A/A	A/A	C/C	G/G	C/C	C/C	T/T	C/C	./.	T/T	TACCC/TACCC	C/C	CG/CG	./.	TC/TC	./.	./.	./.	./.	./.	TA/TA	C/C	A/A	AG/AG	AC/AC	AT/AT	CG/CG	TC/TC	TA/TA	C/C	C/C	A/A	CAAA/CAAA	T/T	T/T	A/A	T/T	./.	./.	./.	C/C	./.	./.	./.	./.
671	18C430	./.	C/C	A/A	A/A	A/A	C/C	G/G	C/C	C/C	T/T	C/C	./.	T/T	TACCC/TACCC	C/C	CG/CG	./.	TC/TC	./.	./.	./.	./.	./.	TA/TA	C/C	A/A	AG/AG	AC/AC	./.	CG/CG	TC/TC	TA/TA	C/C	./.	A/A	CAAAAA/CAAAAA	T/T	T/T	A/A	T/T	T/T	CTA/CTA	C/C	C/C	./.	./.	./.	./.
672	18C448	./.	C/C	A/A	A/A	A/A	C/C	G/G	C/C	C/C	T/T	C/C	./.	T/T	TACCC/TACCC	C/C	CG/CG	./.	TC/TC	./.	./.	T/T	./.	./.	./.	./.	./.	./.	./.	./.	CG/CG	TC/TC	TA/TA	C/C	C/C	A/A	CAAAAA/CAAA	T/T	T/T	A/A	./.	./.	./.	./.	./.	./.	./.	./.	./.
673	18C450	./.	./.	A/A	A/A	A/A	./.	./.	./.	./.	./.	C/C	./.	./.	TACCC/TACCC	C/C	CG/CG	./.	./.	./.	./.	./.	./.	./.	./.	./.	./.	./.	./.	./.	CG/CG	./.	TA/TA	C/C	C/C	A/A	./.	./.	./.	A/A	T/T	T/T	CTA/CTA	C/C	C/C	./.	./.	./.	./.
674	3987	A/A	C/C	A/A	A/A	A/A	C/C	./.	C/C	C/C	T/T	C/C	./.	T/T	TACCC/TACCC	C/C	CG/CG	./.	TC/TC	./.	./.	T/T	./.	./.	TA/TA	C/C	A/A	AG/AG	AC/AC	AT/AT	CG/CG	TC/TC	TA/TA	C/C	C/C	A/A	CAAAAA/CAAA	T/T	T/T	A/A	T/T	T/T	CTA/CTA	C/C	C/C	./.	./.	./.	./.
675	3989	A/A	C/C	A/A	A/A	A/A	C/C	G/G	C/C	C/C	T/T	C/C	./.	T/T	TACCC/TACCC	C/C	CG/CG	./.	TC/TC	./.	./.	T/T	./.	./.	TA/TA	C/C	A/A	./.	./.	AT/AT	CG/CG	TC/TC	TA/TA	C/C	C/C	A/A	CAAA/CAAA	T/T	T/T	A/A	T/T	T/T	CTA/CTA	C/C	C/C	./.	./.	./.	./.
676	3970	A/A	C/C	A/A	A/A	A/A	C/C	G/G	C/C	C/C	T/T	C/C	./.	T/T	TACCC/TACCC	C/C	CG/CG	./.	TC/TC	./.	./.	T/T	./.	./.	TA/TA	C/C	A/A	AG/AG	AC/AC	AT/AT	CG/CG	TC/TC	TA/TA	C/C	C/C	A/A	CAAAAA/CAAA	T/T	T/T	A/A	T/T	T/T	CTA/CTA	C/C	C/C	./.	./.	./.	./.
677	AS356	A/A	C/C	A/A	A/A	A/A	C/C	G/G	C/C	C/C	T/T	C/C	./.	T/T	./.	C/C	CG/CG	./.	TC/TC	./.	./.	T/T	./.	./.	TA/TA	C/C	A/A	./.	./.	AT/AT	CG/CG	TC/TC	TA/TA	C/C	./.	A/A	CAAAAA/CAAA	T/T	T/T	A/A	T/T	T/T	CTA/CTA	C/C	C/C	./.	./.	./.	./.
678	XD2	./.	./.	./.	./.	./.	./.	./.	./.	./.	./.	./.	./.	./.	./.	./.	./.	./.	T/T	C/C	./.	TG/TG	T/T	./.	./.	./.	./.	./.	./.	./.	./.	./.	./.	./.	./.	./.	./.	./.	./.	./.	./.	./.	./.	./.	./.	T/T	C/C	GAGGAAATC/GAGGAAATC	C/C
679	XLM2	./.	./.	./.	./.	./.	./.	G/G	./.	./.	./.	T/T	A/A	T/T	./.	./.	./.	./.	./.	./.	./.	./.	./.	./.	./.	./.	./.	./.	./.	./.	./.	./.	./.	./.	./.	./.	./.	./.	./.	./.	./.	./.	./.	./.	./.	./.	./.	./.	./.
680	XS2	./.	./.	./.	./.	./.	./.	./.	./.	./.	./.	./.	./.	./.	./.	./.	./.	G/G	T/T	C/C	./.	TG/TG	T/T	A/A	./.	./.	./.	./.	./.	./.	./.	./.	./.	./.	./.	./.	./.	./.	./.	./.	./.	./.	./.	./.	./.	./.	./.	GAGGAAATC/GAGGAAATC	C/C
681	XZ892	./.	./.	./.	./.	./.	./.	./.	./.	./.	./.	./.	./.	./.	./.	./.	./.	./.	./.	./.	./.	./.	T/T	A/A	./.	./.	./.	./.	./.	./.	./.	./.	./.	./.	./.	./.	./.	./.	./.	./.	./.	./.	./.	./.	./.	./.	C/C	GAGGAAATC/GAGGAAATC	./.
[truncated: 45 more columns]

## Sheet: Table S8
Table S8. The information of the haplotype type and their genotypes distribution of TaAL1-B alleles.
Haplotype type	Resequencing cultivar ID	Accession
Haplotype I	XZbys_Zang1817 (Zang1817)	Zang1817
Haplotype I	PI 341432	TW003
Haplotype I	PI 366118	TW005
Haplotype I	T1240001	TW006
Haplotype I	PI 572910	TW008
Haplotype I	PI 347913	TW012
Haplotype I	PI 348526	TW014
Haplotype I	PI 272576	TW019
Haplotype I	PI 42013	TW025
Haplotype I	PI 40942	TW026
Haplotype I	PI 277164	TW027
Haplotype I	PI 337997	TW028
Haplotype I	PI 182118	TW029
Haplotype I	XM0929	TW030
Haplotype I	XM0932	TW031
Haplotype I	XM0939	TW032
Haplotype I	XM0909	TW033
Haplotype I	XM0920	TW034
Haplotype I	XM1232	TW035
Haplotype I	XM1247	TW036
Haplotype I	XM1222	TW037
Haplotype I	XM1378	TW038
Haplotype I	XM1379	TW039
Haplotype I	PI 585015	TW040
Haplotype I	IG 45115	TW041
Haplotype I	TRI 9934	TW043
Haplotype I	TRI 12908	TW044
Haplotype I	KU-3848	TW045
Haplotype I	TRI 9416	TW046
Haplotype I	TRI 7315	TW047
Haplotype I	TRI 4630	TW048
Haplotype I	TRI 11556	TW049
Haplotype I	PI 583718	TW050
Haplotype I	PI 481712	TW051
Haplotype I	PI 345409	TW052
Haplotype I	PI 153785	TW053
Haplotype I	PI 52227	TW054
Haplotype I	12677	AFG-L1
Haplotype I	4171	AFG-L2
Haplotype I	429	AFG-L3
Haplotype I	PI 351046	AUT-L1
Haplotype I	Bendihuanghuamai	BDHHM
Haplotype I	PI 184157	BIH-L1
Haplotype I	Baimaza	BMZ
Haplotype I	Baiqiumai	BQM
Haplotype I	PI 153785	TW053
Haplotype I	Bluesky	CAN-C1
Haplotype I	PI 349442	CHE-L1
Haplotype I	Ourou (orofen)	CHL-C1
Haplotype I	Chushanbao	CSB
Haplotype I	Congyanghongmai	CYHM
Haplotype I	PI 278249	DEU-L1
Haplotype I	Dahongmai	DHM
Haplotype I	Dakoumai	DKM
Haplotype I	Dianxihongkeyangmai	DXHKYM
Haplotype I	Dayuhua	DYH
Haplotype I	PI 58075	ESP-L1
Haplotype I	CItr 9358	FIN-L1
Haplotype I	Fengmai11	FMSY
Haplotype I	Darius	FRA-C1
Haplotype I	PI 278589	GBR-L1
Haplotype I	PI 57157	GEO-L1
Haplotype I	Gaoyuan506	GYWLL
Haplotype I	Huoliaomai	HLM
Haplotype I	Hongmangmai	HMM
Haplotype I	Huomai	HM
Haplotype I	Huining10	HNSH
Haplotype I	PI 264961	HRV-L1
Haplotype I	Hongtuzi	HTZ
Haplotype I	PI 272374	HUN-L1
Haplotype I	Hanzhongbai	HZB
Haplotype I	139	IND-L1
Haplotype I	Dame	IRN-L1
Haplotype I	93	IRN-L2
Haplotype I	IWA8604270	IRN-L3
Haplotype I	IWA8604735	IRN-L4
Haplotype I	171	IRQ-L1
Haplotype I	Homara	IRQ-L2
Haplotype I	Krata	IRQ-L3
Haplotype I	Mania	IRQ-L4
Haplotype I	Afu (Funo)	ITA-C1
Haplotype I	PI 65564	ITA-L1
Haplotype I	PI 157949	ITA-L2
Haplotype I	Jichun1016	JCYLYL
Haplotype I	Jiahongmai	JiaHM
Haplotype I	Jinhuangmai	JinHM
Haplotype I	Jiangmai	JM
Haplotype I	Jinmai8	JM8H
Haplotype I	Shirokawa Shiro	JPN-L1
Haplotype I	K2003-65	KAZ-L1
Haplotype I	Kefeng3	KFSH
Haplotype I	Kashibaipi	KSBP
Haplotype I	Kangxiu10	KXSH
Haplotype I	Louguding	LGD
Haplotype I	Laolaixia	LLX
Haplotype I	Laomai	LM
Haplotype I	Laotutou	LTT
Haplotype I	Lanxizaoxiaomai	LXZXM
Haplotype I	Liuzhutou	LZT
Haplotype I	CItr 2804	MEX-L1
Haplotype I	PI 345238	MKD-L1
Haplotype I	Mangxiaomai	MXM
Haplotype I	Pepital	NLD-C1
Haplotype I	PI 51688	NLD-L1
Haplotype I	Neixiang5	NXWH
Haplotype I	Type No. 7	PAK-L1
Haplotype I	Type No. 16	PAK-L2
Haplotype I	Type No. 23	PAK-L3
Haplotype I	PI 192808	PRT-L1
Haplotype I	Pingyang27	PYEQ
Haplotype I	Qiangchangmai	QCM
Haplotype I	CItr 2608	ROM-L1
Haplotype I	CItr 11478	RUS-L1
Haplotype I	Shuilizhan	SLZ
Haplotype I	Shanmai	SM
Haplotype I	PI 184168	SRB-L1
Haplotype I	Songruimai4	SRM4H
Haplotype I	PI 192569	SWE-L1
Haplotype I	D-2	SYR-L1
Haplotype I	Aleppo 32	SYR-L2
Haplotype I	Tongjiabaxiaomai	TJBXM
Haplotype I	TJK03-295	TJK-L1
Haplotype I	Tumangmai	TMM
Haplotype I	Kandihari	TUR-L2
Haplotype I	Karakilcik	TUR-L3
Haplotype I	79TK112-1067B	TUR-L4
Haplotype I	PI 41021	UKR-L1
Haplotype I	PI 43364	URY-L2
Haplotype I	Chul	UZB-C1
Haplotype I	Liyuanmai	WYM
Haplotype I	Xiaofoshou	XFS
Haplotype I	Xiaoyan6	XYLH
Haplotype I	Yanan11	YASY
Haplotype I	Youmangbailv	YMBF
Haplotype I	Yangmai	YM
Haplotype I	Yannong15	YNSW
Haplotype I	Zangdong4	ZDSH
Haplotype I	Zijiuhong	ZJH
Haplotype I	Zipi	ZP
Haplotype I	Zaowutian	ZWT
Haplotype I	Zhongyou9507	ZYJWLQ
Haplotype I	Quality (BiYuMai)	MP001
Haplotype I	Mentana (NanDai2419)	MP002
Haplotype I	Villa Glori (ZhongNong28)	MP003
Haplotype I	Early Premium (ZaoYangMai)	MP005
Haplotype I	Funo (AFu)	MP006
Haplotype I	Abbondanza (ABo)	MP007
Haplotype I	Orofen (OuRou)	MP008
Haplotype I	St 1472/506 (ZhengYin1Hao)	MP009
Haplotype I	St 2422/464 (ZhengYin4Hao)	MP011
Haplotype I	Mexipak 66 (MoBa66)	MP012
Haplotype I	Rieti (RuiTi)	MP013
Haplotype I	Wilhelmina (WeiErHeMingNa)	MP014
Haplotype I	Akagomughi (ChiXiaoMai)	MP015
Haplotype I	Mara (MaLa)	MP016
Haplotype I	Autonomia (AoTuoNuoMiYa)	MP017
Haplotype I	San Pastore (ASang)	MP018
Haplotype I	Fontarronco (FengTaLongKe)	MP019
Haplotype I	YanDai1817	MP021
Haplotype I	JiangDongMen	MP022
Haplotype I	MaZhaMai	MP024
Haplotype I	QiangWeiMai	MP029
Haplotype I	XiaTuo	MP030
Haplotype I	YouZiTou	MP032
Haplotype I	GuangTouBaiSanMai	MP034
Haplotype I	ChanBuZi	MP035
Haplotype I	ZaoXiaoMai	MP036
Haplotype I	PaoZiMai	MP037
Haplotype I	SanYueHuang	MP038
Haplotype I	ZiJieHong	MP039
Haplotype I	GaLaoHan	MP040
Haplotype I	BaiMaZha	MP042
Haplotype I	BaiHuaMai	MP043
Haplotype I	WangShuiBai	MP045
Haplotype I	BiMa1Hao	MP046
Haplotype I	BiMa4Hao	MP047
Haplotype I	WuYiMai	MP048
Haplotype I	XiNong6028	MP049
Haplotype I	NeiXiang5Hao	MP051
Haplotype I	GanMai8Hao	MP056
Haplotype I	FengChan3Hao	MP058
Haplotype I	JiNing3Hao	MP059
Haplotype I	BoAi7023	MP060
Haplotype I	BoNong3217	MP065
Haplotype I	NingChun4Hao (YongLiang4Hao)	MP066
Haplotype I	XiaoYan6Hao	MP067
Haplotype I	ShanNongFu63	MP068
Haplotype I	MianYang11	MP070
Haplotype I	MianYang15	MP073
Haplotype I	JiNan13	MP074
Haplotype I	YangMai5Hao	MP077
Haplotype I	MianYang20	MP078
Haplotype I	XinKeHan9Hao	MP079
Haplotype I	XiAn8Hao	MP084
Haplotype I	ChuanMai22	MP085
Haplotype I	YuMai17	MP087
Haplotype I	YuMai18	MP088
Haplotype I	PH82-2-2	MP090
Haplotype I	YangMai158	MP092
Haplotype I	MianYang26Hao	MP093
Haplotype I	JinMai47	MP094
Haplotype I	XiNong881	MP095
Haplotype I	LuMai21	MP096
Haplotype I	YuMai41	MP097
Haplotype I	GaoYou503	MP099
Haplotype I	FengYou3Hao (YuMai47)	MP101
Haplotype I	WenMai6Hao (YuMai49)	MP103
Haplotype I	GaoCheng8901	MP104
Haplotype I	JiNan17	MP106
Haplotype I	JiMai19	MP108
Haplotype I	ZhengMai9023	MP110
Haplotype I	JiMai20	MP115
Haplotype I	YanZhan4110	MP117
Haplotype I	ShiLuan02-1	MP121
Haplotype I	LiangXing99	MP122
Haplotype I	ZhengMai366	MP124
Haplotype I	XiNong979	MP126
Haplotype I	JiMai22	MP127
Haplotype I	ZhongMai175	MP129
Haplotype I	LiangXing66	MP130
Haplotype I	FengDeCunMai5Hao	MP132
Haplotype I	XuMai35	MP133
Haplotype I	BoNong4199	MP136
Haplotype I	Fan6	MP137
Haplotype I	KeChun14	MP138
Haplotype I	XiaoYan96	MP139
Haplotype I	MengXian201	MP140
Haplotype I	JiMai30	MP141
Haplotype I	XiNong65	MP142
Haplotype I	SuMai3Hao	MP144
Haplotype I	ZhongYou9507	MP145
Haplotype I	XZbys_ZuoGong1203 (S1)	S1
Haplotype I	XZbys_LangXian1274 (S2)	S2
Haplotype I	XZbys_JiTang1387 (S3)	S3
Haplotype I	XZD_DuiLongDQ1289 (S4)	S4
Haplotype I	XZD_MoZhuGK1772 (S5)	S5
Haplotype I	DF_YNTieKe6 (S6)	S6
Haplotype I	DF_BJYanDa1817 (S11)	S11
Haplotype I	WG_FranceApache (S12)	S12
Haplotype I	XZMiSui (S13)	S13
Haplotype I	XZD_ZXM1341 (S14)	S14
Haplotype I	BS_SDNingYang5 (S15)	S15
Haplotype I	XZbys_ZuoGongSuiSui1 (S16)	S16
Haplotype I	XZbys_JiaChaSuiSui8 (S17)	S17
Haplotype I	XZbys_JiaChaSuiSui27 (S18)	S18
Haplotype I	XZbys_JiaChaSuiSui32 (S19)	S19
Haplotype I	XZbys_JiaChaSuiSui33 (S20)	S20
Haplotype I	XZbys_JiaChaSuiSui34 (S21)	S21
Haplotype I	XZbys_LangXianSuiSui9 (S22)	S22
Haplotype I	XZbys_LangXianSuiSui15 (S23)	S23
Haplotype I	XZbys_LangXianSuiSui17 (S24)	S24
Haplotype I	XZbys_LongZiSuiSui10 (S25)	S25
Haplotype I	XZbys_LongZiSuiSui11 (S26)	S26
Haplotype I	XZbys_LongZiSuiSui17 (S27)	S27
Haplotype I	XZbys_LongZiSuiSui23 (S28)	S28
Haplotype I	XZbys_LongZiSuiSui24 (S29)	S29
Haplotype I	XZbys_ChaYaZheDa14 (S30)	S30
Haplotype I	XZbys_ChaYaZheDa18 (S31)	S31
Haplotype I	XZbys_ChaYaZheDa19 (S32)	S32
Haplotype I	XZbys_ChaYaZheDa32 (S33)	S33
Haplotype I	XZbys_JiaChaZheDa9 (S34)	S34
Haplotype I	XZbys_JiaChaZheDa55 (S35)	S35
Haplotype I	XZbys_JiaChaZheDa63 (S36)	S36
Haplotype I	XZbys_LangXianZheDa3 (S37)	S37
Haplotype I	XZbys_LangXianZheDa4 (S38)	S38
Haplotype I	XZbys_LangXianZheDa20 (S39)	S39
Haplotype I	XZbys_LangXianZheDa35 (S40)	S40
Haplotype I	XZbys_LongZiZheDa4 (S41)	S41
Haplotype I	XZbys_LongZiZheDa9 (S42)	S42
Haplotype I	XZbys_LongZiZheDa19 (S43)	S43
Haplotype I	XZbys_LongZiZheDa27 (S44)	S44
Haplotype I	XZbys_SangRiZheDa21 (S45)	S45
Haplotype I	XZD_RiKaZeLaSa1301 (S46)	S46
Haplotype I	XZD_QuShui1316 (S47)	S47
Haplotype I	XZD_GongGa1348 (S48)	S48
Haplotype I	XZD_JiangZi1405 (S49)	S49
Haplotype I	XZD_NaiDongQJ1494 (S50)	S50
Haplotype I	XZD_ZeDang1511 (S51)	S51
Haplotype I	XZD_GongBuJiangDa1523 (S52)	S52
Haplotype I	DF_YNTieKe2 (S56)	S56
Haplotype I	DF_YNTieKe19 (S57)	S57
Haplotype I	DF_YNTieKe31 (S58)	S58
Haplotype I	BS_SDChangQing49 (S62)	S62
Haplotype I	XZD_ZeDang1516 (S72)	S72
Haplotype I	XZD_ZeDang1513 (S73)	S73
Haplotype I	XZD_RiKaZeLaSa1373 (S74)	S74
Haplotype I	XZD_RiKaZeLaSa1367 (S75)	S75
Haplotype I	XZD_RiKaZeLaSa1297 (S76)	S76
Haplotype I	XZD_QuShui1409 (S77)	S77
Haplotype I	XZD_QuShui1340 (S78)	S78
Haplotype I	XZD_QiongJie1483 (S79)	S79
Haplotype I	XZD_NaiDong1503 (S80)	S80
Haplotype I	XZD_NaiDong1500 (S81)	S81
Haplotype I	XZD_MoZhuGK2065 (S82)	S82
Haplotype I	XZD_MoZhuGK2064 (S83)	S83
Haplotype I	XZD_MoZhuGK2050 (S84)	S84
Haplotype I	XZD_LaSa1342 (S86)	S86
Haplotype I	XZD_JiangZi1407 (S87)	S87
Haplotype I	XZD_GongGa1508 (S88)	S88
Haplotype I	XZD_GongBuJiangDa1526 (S89)	S89
Haplotype I	XZD_GongBuJiangDa1525 (S90)	S90
Haplotype I	XZD_DuiLongDeQing1521 (S91)	S91
Haplotype I	XZD_DuiLongDeQing1284 (S92)	S92
Haplotype I	DF_SC1658 (S93)	S93
Haplotype I	DF_SC1666 (S94)	S94
Haplotype I	DF_SC1587 (S95)	S95
Haplotype I	DF_SC1635 (S96)	S96
Haplotype I	DF_SC1588 (S97)	S97
Haplotype I	DF_SC1668 (S98)	S98
Haplotype I	DF_SC1661 (S99)	S99
Haplotype I	DF_GSHongQiMai (S101)	S101
Haplotype I	DF_GSDuanYaoMai (S102)	S102
Haplotype I	DF_GSDaBaiMai (S103)	S103
Haplotype I	DF_GSBaiMuXianBan (S104)	S104
Haplotype I	DF_GSBaiDaTou (S106)	S106
Haplotype I	DF_QHXiaoHongMai (S110)	S110
Haplotype I	DF_QHXiaoMai (S111)	S111
Haplotype I	DF_QHMaoHongMai (S112)	S112
Haplotype I	DF_QHDuanBaiMai (S114)	S114
Haplotype I	Spelt_Baulander (S115)	S115
Haplotype I	Spelt_Emilius (S116)	S116
Haplotype I	WG_Armenia1 (S122)	S122
Haplotype I	WG_Ethiopia3 (S125)	S125
Haplotype I	WG_Tajikistan1 (S126)	S126
Haplotype I	WG_Tajikistan4 (S127)	S127
Haplotype I	WG_Georgia7 (S128)	S128
Haplotype I	WG_Georgia9 (S129)	S129
Haplotype I	WG_Russian5 (S130)	S130
Haplotype I	WG_Turkey56 (S131)	S131
Haplotype I	WG_Palestinian4 (S132)	S132
Haplotype I	WG_Turkmenistan5 (S133)	S133
Haplotype I	WG_Azerbaijan3 (S134)	S134
Haplotype I	YC_YanNong15 (S136)	S136
Haplotype I	YC_LuMai21 (S137)	S137
Haplotype I	YC_YuMai18 (S139)	S139
Haplotype I	YC_ShiLuan02d1 (S142)	S142
Haplotype I	XZbys_LangXianSuiSui6 (S143)	S143
Haplotype I	XZbys_LangXianSuiSui18 (S144)	S144
Haplotype I	XZbys_ChaYaZheDa49 (S145)	S145
Haplotype I	XZbys_JiaChaZheDa28 (S146)	S146
Haplotype I	XZbys_JiaChaZheDa37 (S147)	S147
Haplotype I	XZbys_JiaChaZheDa39 (S148)	S148
Haplotype I	XZbys_LangXianZheDa5 (S149)	S149
Haplotype I	XZbys_LangXianZheDa6 (S150)	S150
Haplotype I	XZbys_LangXianZheDa7 (S151)	S151
Haplotype I	XZbys_LangXianZheDa16 (S152)	S152
Haplotype I	XZbys_LangXianZheDa17 (S153)	S153
Haplotype I	XZbys_LangXianZheDa25 (S154)	S154
Haplotype I	XZbys_LongZiZheDa15 (S155)	S155
Haplotype I	XZbys_LongZiZheDa22 (S156)	S156
Haplotype I	XZbys_LongZiZheDa23 (S157)	S157
Haplotype I	XZbys_LongZiZheDa26 (S158)	S158
Haplotype I	XZbys_LongZiZheDa28 (S159)	S159
Haplotype I	XZbys_LongZiZheDa29 (S160)	S160
Haplotype I	XZbys_LongZiZheDa32 (S161)	S161
Haplotype I	XZbys_LongZiZheDa34 (S162)	S162
Haplotype I	XZbys_LongZiZheDa48 (S163)	S163
Haplotype I	XZbys_LongZiZheDa57 (S164)	S164
Haplotype I	XZbys_LongZiZheDa62 (S165)	S165
Haplotype I	XZbys_SangRiZheDa3 (S166)	S166
Haplotype I	XZbys_SangRiZheDa4 (S167)	S167
Haplotype I	XZbys_SangRiZheDa6 (S168)	S168
Haplotype I	XZbys_SangRiZheDa7 (S169)	S169
Haplotype I	DF_XJM1 (S170)	S170
Haplotype I	DF_XJM20 (S171)	S171
Haplotype I	DF_XJM29 (S172)	S172
Haplotype I	DF_XJM81 (S173)	S173
Haplotype I	DF_XJM90 (S174)	S174
Haplotype I	DF_YN098 (S175)	S175
Haplotype I	DF_YN109 (S176)	S176
Haplotype I	DF_YN156 (S177)	S177
Haplotype I	DF_YN241 (S178)	S178
Haplotype I	DF_YN411 (S179)	S179
Haplotype I	DF_SXBaiHuoMai (S181)	S181
Haplotype I	DF_SHXChunXiaoMai (S182)	S182
Haplotype I	DF_SHXMaZhaMai (S183)	S183
Haplotype I	DF_SDXiShanBianSui (S185)	S185
Haplotype I	DF_SDBaiBianSui (S186)	S186
Haplotype I	DF_SDLaoLaiXia (S188)	S188
Haplotype I	WG_Turkey49 (S203)	S203
Haplotype I	WG_Jordan47 (S204)	S204
Haplotype I	WG_Egypt40 (S205)	S205
Haplotype I	WG_FHZNepal6 (S206)	S206
Haplotype I	WG_FHZNepal7 (S207)	S207
Haplotype I	WG_FHZIndia (S208)	S208
Haplotype I	YCL_SuiMai3 (S210)	S210
Haplotype I	YCL_EnMai4 (S211)	S211
Haplotype I	YCL_BiMa4 (S213)	S213
Haplotype I	YCL_FengChan3 (S214)	S214
Haplotype I	YCL_JiNan17 (S215)	S215
Haplotype I	YCL_Fan6 (S216)	S216
Haplotype I	YCL_ZhengMai9023 (S217)	S217
Haplotype I	YCL_YanZhan1 (S218)	S218
Haplotype I	YCL_NanDa2419 (S219)	S219
Haplotype I	YCL_ZhengYin4 (S223)	S223
Haplotype I	YCL_BaiNong3217 (S224)	S224
Haplotype I	YCL_ShiJiaZhuang54 (S227)	S227
Haplotype I	YC_XZZangDong4 (S228)	S228
Haplotype I	YC_XZRiKaZe54 (S229)	S229
Haplotype I	YC_XZRiKaZe8 (S230)	S230
Haplotype I	WG_USAtlas66 (S232)	S232
Haplotype I	WG_GermanyRektor (S233)	S233
Haplotype I	WG_UKSpark (S234)	S234
Haplotype I	WG_FranceAztec (S235)	S235
Haplotype I	WG_RussiaKabka3 (S236)	S236
Haplotype I	WG_JPNongLin10 (S238)	S238
Haplotype I	WG_AustraliaOptimus (S239)	S239
Haplotype I	DF_GSLanHuaMai (S240)	S240
Haplotype I	DF_QHGeJiaXiang (S241)	S241
Haplotype I	DF_SCBenDiHuangHua (S242)	S242
Haplotype I	XZD_ZhaHong (S243)	S243
Haplotype I	XZD_MoTuo (S244)	S244
Haplotype I	XZD_BianBaChunMai6 (S245)	S245
Haplotype I	DF_SCBaiMangXiaoMai (S246)	S246
Haplotype I	XZD_MoZongZhuoGa (S248)	S248
Haplotype I	DF_SCKangDing1 (S249)	S249
Haplotype I	DF_XJHongChunMai (S252)	S252
Haplotype I	DF_XJHongDongMai (S253)	S253
Haplotype I	DF_XJHongJinBaoYin (S254)	S254
Haplotype I	XZbys_ChaYuSuiSui2 (S255)	S255
Haplotype I	XZbys_ChaYuSuiSui3 (S256)	S256
Haplotype I	XZbys_ChaYuSuiSui5 (S257)	S257
Haplotype I	XZbys_ChaYuZheDa1 (S258)	S258
Haplotype I	XZbys_ChaYuZheDa5 (S259)	S259
Haplotype I	XZbys_ChaYuZheDa6 (S260)	S260
Haplotype I	XZbys_ChaYuZheDa8 (S261)	S261
Haplotype I	XZbys_JiaChaZheDa61 (S262)	S262
Haplotype I	XZbys_LangXianZheDa38 (S264)	S264
Haplotype I	XZbys_LangXianZheDa47 (S265)	S265
Haplotype I	XZbys_LongZiZheDa41 (S266)	S266
Haplotype I	XZbys_LongZiZheDa42 (S267)	S267
Haplotype I	XZbys_SangRiZheDa1 (S268)	S268
Haplotype I	YC_JinMai47 (S270)	S270
Haplotype I	YC_JiMai22 (S272)	S272
Haplotype I	YC_Jing411 (S273)	S273
Haplotype I	YC_NongDa3097 (S274)	S274
Haplotype I	LR_Bulgaria (C4)	C4
Haplotype I	LR_Andorra1 (C5)	C5
Haplotype I	LR_Andorra2 (C6)	C6
Haplotype I	LR_Spain (C7)	C7
Haplotype I	LR_Italy (C8)	C8
Haplotype I	LR_Portugal1 (C9)	C9
Haplotype I	LR_Portugal2 (C10)	C10
Haplotype I	VA_America1 (C11)	C11
Haplotype I	VA_America2 (C12)	C12
Haplotype I	VA_America3 (C13)	C13
Haplotype I	VA_America4 (C14)	C14
Haplotype I	VA_America5 (C15)	C15
Haplotype I	VA_America6 (C16)	C16
Haplotype I	VA_America7 (C17)	C17
Haplotype I	VA_America8 (C18)	C18
Haplotype I	VA_America9 (C19)	C19
Haplotype I	LR_Armenia1 (C20)	C20
Haplotype I	LR_Armenia2 (C21)	C21
Haplotype I	VA_Egypt (C22)	C22
Haplotype I	LR_Egypt (C23)	C23
Haplotype I	LR_Afghanistan1 (C26)	C26
Haplotype I	LR_Afghanistan2 (C27)	C27
Haplotype I	LR_Afghanistan3 (C28)	C28
Haplotype I	LR_Uzbekistan1 (C29)	C29
Haplotype I	VA_India1 (C31)	C31
Haplotype I	VA_India2 (C32)	C32
Haplotype I	LR_India1 (C33)	C33
Haplotype I	LR_India2 (C34)	C34
Haplotype I	LR_India3 (C35)	C35
Haplotype I	LR_China1 (C36)	C36
Haplotype I	LR_China2 (C37)	C37
Haplotype I	LR_China4 (C39)	C39
Haplotype I	LR_China5 (C40)	C40
Haplotype I	VA_China1 (C41)	C41
Haplotype I	VA_China3 (C43)	C43
Haplotype I	VA_China4 (C44)	C44
Haplotype I	VA_China7 (C47)	C47
Haplotype I	VA_Canada (C48)	C48
Haplotype I	VA_America10 (C49)	C49
Haplotype I	VA_Australia4 (C50)	C50
Haplotype I	VA_Australia5 (C51)	C51
Haplotype I	VA_Australia6 (C52)	C52
Haplotype I	VA_Australia7 (C53)	C53
Haplotype I	VA_Australia9 (C55)	C55
Haplotype I	VA_Australia10 (C56)	C56
Haplotype I	VA_Australia11 (C57)	C57
Haplotype I	VA_Mexico (C58)	C58
Haplotype I	VA_Israel (C60)	C60
Haplotype I	VA_Australia15 (C61)	C61
Haplotype I	VA_Australia16 (C62)	C62
Haplotype I	ArinaLrFor	ArinaLrFor
Haplotype I	CDC_Landmark	CDC_Landmark
Haplotype I	CDC_Stanley	CDC_Stanley
Haplotype I	Claire	Claire
Haplotype I	Jagger	Jagger
Haplotype I	Julius	Julius
Haplotype I	Lancer	Lancer
Haplotype I	Mace	Mace
Haplotype I	Norin61	Norin61
Haplotype I	Paragon	Paragon
Haplotype I	Robigus	Robigus
Haplotype I	SY_Mattis	SY_Mattis
Haplotype I	Weebil	Weebil
Haplotype I	Bima1	PH46
Haplotype I	Jimai19	PH49
Haplotype I	Jinan13	PH51
Haplotype I	Yuejin5	PH68
Haplotype I	Wangshuibai	PH148
Haplotype I	Xinmai26	PH95
Haplotype I	Wenmai6	PH151
Haplotype I	Neixiang5	NXWH
Haplotype I	Nongda179	PH132
Haplotype I	Nongda413	PH133
Haplotype I	Fielder	PH09
Haplotype I	Jinmai47	XM01
Haplotype I	Jimai20	PH10
Haplotype I	Liangxing99	YM05
Haplotype I	Nongda981	YM02
Haplotype I	Nongda3753	YM07
Haplotype I	Nongda3097	YM03
Haplotype I	Jimai22	NZ10
Haplotype I	Feimai	S141
Haplotype I	AS360	AS360
Haplotype I	AS362	AS362
Haplotype I	18C-429	18C429
Haplotype I	18C-430	18C430
Haplotype I	18C-448	18C448
Haplotype I	18C-450	18C450
Haplotype I	3987	3987
Haplotype I	3989	3989
Haplotype I	3970	3970
Haplotype II	Aimengniu	AMN
Haplotype II	Fengkang2	KFEH
Haplotype II	Lovrin 10 (LuoFuLin10Hao)	MP010
Haplotype II	Neuzucht (NiuZhuTe)	MP020
Haplotype II	LaoGaiDaiQingMang	MP028
Haplotype II	YueJin5Hao	MP050
Haplotype II	XuZhou14	MP054
Haplotype II	ShanNong7859	MP069
Haplotype II	YuMai2Hao	MP071
Haplotype II	LuMai1Hao (AiMengNiu)	MP072
Haplotype II	YuMai7Hao	MP075
Haplotype II	EEn1Hao	MP076
Haplotype II	BoNong791	MP080
Haplotype II	JiMai26	MP081
Haplotype II	Zhou8425B	MP082
Haplotype II	YuMai13	MP083
Haplotype II	LuMai14	MP086
Haplotype II	YuMai21Hao (ZhouMai9Hao)	MP091
Haplotype II	JiMai38	MP098
Haplotype II	Dan4185	MP100
Haplotype II	JiNan16	MP102
Haplotype II	XiaoYan22	MP105
Haplotype II	HanDan6172	MP109
Haplotype II	DanJiaZhuang8Hao	MP111
Haplotype II	HuaiMai20	MP112
Haplotype II	ZhouMai16	MP113
Haplotype II	LunXuan987	MP118
Haplotype II	ZhouMai18	MP119
Haplotype II	HengGuan35	MP120
Haplotype II	XuMai856	MP123
Haplotype II	BoNongAK58	MP125
Haplotype II	ZhouMai22Hao	MP128
Haplotype II	ZhongMai66	MP134
Haplotype II	BoNong201	MP135
Haplotype II	Shan213	MP143
Haplotype II	Spelt_SWEHubel (S9)	S9
Haplotype II	YC_Shi4185 (S64)	S64
Haplotype II	YC_NongDa3338 (S67)	S67
Haplotype II	YC_ZhouMai18 (S135)	S135
Haplotype II	YC_NongDa5181 (S140)	S140
Haplotype II	YCL_ChangZhi6406 (S209)	S209
Haplotype II	YCL_Lovrin10 (S212)	S212
Haplotype II	YCL_YuMai21 (S221)	S221
Haplotype II	YC_LX987 (S271)	S271
Haplotype II	YC_NongDa3331 (S3331)	S3331
Haplotype II	YC_JingDong6 (S6554)	S6554
Haplotype II	VA_China2 (C42)	C42
Haplotype II	VA_China6 (C46)	C46
Haplotype II	Zhou8425B	MP082
Haplotype II	Jinan16	PH52
Haplotype II	Lumai15	PH56
Haplotype II	Hengguan35	PH126
Haplotype II	Lunxuan987	NZ05
Haplotype II	LM2	XLM2
Haplotype II	S2	XS2

## Sheet: Table S9
Table S9. Wheat accessions and their drought tolerance phenotype (Survival rate, SR) .
Accession	Resequencing cultivar ID	Survival rate (%)								Average-SR
		Rep #1	Rep #2	Rep #3	Rep #4	Rep #5	Rep #6	Rep #7	Rep #8
MP016	Mala	8.33333	9.09091	0	8.33333	8.33333	0	27.2727	22.2222	10.4482
MP127	Jimai22	16.6667	0	31.25	0	0	16.6667	25	0	11.1979
YNSW	Yannong15	0	22.2222	25	9.09091	0	0	25	16.6667	12.2475
MP099	Gaoyou503	22.2222	25	0	22.2222	22.8571	0	16.6667	0	13.621
MP009	Zhengyin1	40	10	0	0	10	27.2727	18.1818	16.6667	15.2652
MP048	Wuyimai	16.6667	42.8571	12.5	0	25	0	27.2727	8.33333	16.5787
MP022	Jiangdongmen	30	21.6667	24.4444	17.7778	0	0	24.5455	25.4545	17.9861
S273	Jing411	18.1818	33.3333	25	0	8.33333	37.5	8.33333	16.6667	18.4186
MP085	Chuanmai22	20	0	33.3333	25	16.6667	22.2222	16.6667	18.1818	19.0088
MP121	Shiluan02-1	20	17.7778	25	30	0	27.2727	0	33.3333	19.173
MP008	Ourou	26	8.33333	33.3333	25	9.09091	18.1818	16.6667	33.3333	21.2424
MP039	Zijiehong	22.2222	27.2727	33.3333	9.09091	33.3364	25.5556	18.1818	25	24.2491
MP043	Baihuamai	23.3333	30	28.5714	33.3333	30	22.2222	11.1111	16.6667	24.4048
MP103	Yumai49	27.2727	22.2222	12.5	33.3333	36.3636	25	18.1818	22.2222	24.637
LXZXM	Lanxizaoxiaomai	16.6667	0	29.1667	16.6667	33.3333	36.3636	33.3333	36.3636	25.2367
MP007	Abo	31.8182	8.33333	37.5	31.8182	40	20	18.1818	25.5556	26.6509
MP115	Jimai20	33.3333	0	44.4444	33.3333	33.3333	36.3636	22.2222	18.1818	27.6515
S227	Shijiazhuang54	34.5455	16.6667	25	34.5455	33.3333	33.3333	25	45.4545	30.9848
S219	Nanda2419	25	33.3333	47.3214	37.5	33.3333	27.2727	41.6667	18.1818	32.9512
MP110	Zhengmai9023	34.7273	33.3333	30	22.7273	40	33.3333	41.6667	36.3636	34.0189
JCYLYL	Jichun1016	30	32.5	46.4286	20	33.3333	41.6667	41.6667	33.3333	34.8661
MP129	Zhongmai175	50	33.3333	33.5714	36.3636	33.3333	41.6667	33.3333	33.3333	36.8669
MP005	Zaoyangmai	41.6667	30	37.5	36.3636	45.4545	27.2727	41.6667	44.4444	38.0461
MP145	Zhongyou9507	35	37.7778	28.5714	54.5455	36.3636	50	41.6667	58.3333	42.7823
ZP	Zipi	37.2727	40	50.1389	40	58.3333	45.4545	33.3333	41.6667	43.2749
MP084	Xi'an8	62.5	20	25	62.5	40	50	58.3333	33.3333	43.9583
MP047	Bima4	50	32.2222	43.75	70	32.2222	54.5455	33.3333	36.3636	44.0546
MP058	Fengchan3	54.5455	40	33.3333	40	40	58.3333	41.6667	50	44.7348
MP126	Xinong979	58.3333	45.4545	40	66.6667	50	54.5455	33.3333	41.6667	48.75
S218	Yanzhan1	45.4545	75	37.5	55.5556	54.5455	44.2857	52.7778	54.5455	52.4581
MP067	Xiaoyan6	60	40	50	63.6364	54.5455	75	63.6364	41.6667	56.0606
MP088	Yumai18	66.6667	75	75	83.3333	66.6667	91.6667	81.8182	66.6667	75.8523
MP109	Han6172	0	0	0	0	0	0	0	0	0
MP112	huaimai20	0	8.33333	0	25	0	8.33333	16.6667	0	7.29167
MP102	Jinan16	37.5	25	0	0	0	22.2222	16.6667	16.6667	14.7569
MP081	Jimai26	18.1818	0	27.2727	27.2727	0	25	16.6667	11.1111	15.6881
MP118	Lunxuan987	25	36.6667	25.5556	22.2222	25	20	33.3333	33.3333	27.6389
MP113	Zhoumai16	54.5455	33.3333	31.25	18.1818	33.3333	33.3333	40	22.2222	33.2749
MP128	Zhoumai22	31.1111	45.4545	37.5	44.4444	45.4545	63.6364	50	33.3333	43.8668

## Sheet: Table S10
Table S10. Specific primers used in this study.
Genes	Primer name	Sequence (5'-3')
TaAL1-B	qPCR-TaAL1-B F	AGGGACAGATCGGGTGGTAT
	qPCR-TaAL1-B R	GCATAAGGTCTCGCTGTGGT
TaAL2-B	qPCR-TaAL2-B F	CGTAACTGCGACAAACCAGC
	qPCR-TaAL2-B R	TGAACGAACTGCAGGGTCAA
TaAL5-B	qPCR-TaAL5-B F	CTGGTTACTGTCCGTCGCAT
	qPCR-TaAL5-B R	GACCCTCGAGAGCACTTTCA
